# Supplementary material for: Induction of muscle stem cell quiescence by the secreted niche factor Oncostatin M
Source: Nat Commun. 2018 Apr 18;9:1531. doi: 10.1038/s41467-018-03876-8 (PMC5906564; doi:10.1038/s41467-018-03876-8)
Supplement: Supplementary file 3 — Supplementary Data 1 [file 41467_2018_3876_MOESM3_ESM.xlsx]

## Sheet: Sheet1
A transcriptional signature of satellite cell quiescence. Genes showing up- or down-regulation between quiescent and activated satellite cells was compared between two literature datasets1,2 as well as microarray analysis of satellite cells cultured in vitro for 3 days with or without Oncostatin M. The top 10% of genes demonstrating regulation in all 3 datasets is shown, totaling 613 genes. Note …
Probe Set ID	Gene Symbol	Avg -OSM	Avg +OSM	Avg Q1	Avg A1	Avg Q2	Avg A2	Log2(Avg -Osm)	Log2(Avg +Osm)	Log2(Avg Q1)	Log2(Avg A1)	Log2(Avg Q2)	Log2(Avg A2)	Diff (-OSM +OSM)	Diff (A1-Q1)	Diff (A2-Q2)	Abs Diff (-OSM +OSM)	Abs Diff (A1-Q1)	Abs Diff (A2-Q2)	Diff (-OSM +OSM)	Ave Diff (A12-Q12)
1415806_at	Plat	46.836	314.102	446.35	33.975	3308.82	20.6453	5.54955	8.29509	8.80203	5.0864	11.6921	4.36774	2.74554	-3.71563	-7.32436	2.74554	3.71563	7.32436	-2.74554	-5.51999
1415812_at	Gsn	1597.42	2317.78	4121.68	211.15	6441.61	47.963	10.6415	11.1785	12.009	7.72212	12.6532	5.58385	0.537001	-4.28689	-7.06936	0.537001	4.28689	7.06936	-0.537001	-5.67812
1415855_at	Kitl	64.3905	434.166	324.25	115.4	1595.12	216.419	6.00878	8.7621	8.34096	6.8505	10.6394	7.75769	2.75333	-1.49046	-2.88176	2.75333	1.49046	2.88176	-2.75333	-2.18611
1415871_at	Tgfbi	22.0415	185.323	35.325	3.025	66.3253	4.67667	4.46215	7.5339	5.14262	1.59694	6.05149	2.22548	3.07175	-3.54568	-3.82601	3.07175	3.54568	3.82601	-3.07175	-3.68585
1415897_a_at	Mgst1	232.36	1863.3	604.2	111.85	1430.3	81.8457	7.86022	10.8636	9.23888	6.80542	10.4821	6.35483	3.00343	-2.43346	-4.12727	3.00343	2.43346	4.12727	-3.00343	-3.28037
1415899_at	Junb	151.034	281.815	5530.85	291.125	7488.99	305.192	7.23872	8.1386	12.4333	8.18549	12.8706	8.25357	0.89988	-4.24779	-4.61698	0.89988	4.24779	4.61698	-0.89988	-4.43239
1415904_at	Lpl	992.131	1932.02	3865.75	926.725	24020.2	2064.03	9.95439	10.9159	11.9165	9.856	14.552	11.0113	0.961506	-2.06054	-3.54071	0.961506	2.06054	3.54071	-0.961506	-2.80062
1415919_at	Npdc1	147.45	221.15	328.975	128.55	350.504	56.0417	7.20408	7.78888	8.36183	7.00619	8.45329	5.80843	0.584803	-1.35565	-2.64486	0.584803	1.35565	2.64486	-0.584803	-2.00025
1415929_at	Map1lc3b	553.359	1159.51	1583.38	951.75	3722.18	749.714	9.11207	10.1793	10.6288	9.89444	11.8619	9.5502	1.06723	-0.734348	-2.31173	1.06723	0.734348	2.31173	-1.06723	-1.52304
1415932_x_at	Atp9a	46.6905	485.821	94.275	39.85	169.233	4.693	5.54506	8.92428	6.5588	5.31651	7.40287	2.23051	3.37922	-1.2423	-5.17236	3.37922	1.2423	5.17236	-3.37922	-3.20733
1415935_at	Smoc2	28.091	82.4855	223.425	38.675	349.344	18.286	4.81204	6.36607	7.80365	5.27333	8.44851	4.19267	1.55403	-2.53032	-4.25584	1.55403	2.53032	4.25584	-1.55403	-3.39308
1415939_at	Fmod	46.3625	158.312	152.1	11.575	191.169	20.7803	5.53489	7.30663	7.24888	3.53294	7.57871	4.37715	1.77174	-3.71594	-3.20156	1.77174	3.71594	3.20156	-1.77174	-3.45875
1416007_at	Satb1	24.471	36.2465	99.675	30.9	111.181	25.6183	4.613	5.17977	6.63916	4.94953	6.79676	4.6791	0.566769	-1.68962	-2.11766	0.566769	1.68962	2.11766	-0.566769	-1.90364
1416077_at	Adm	40.0005	96.1555	55.65	33.6	270.809	48.5063	5.32195	6.5873	5.79831	5.07039	8.08113	5.6001	1.26535	-0.72792	-2.48103	1.26535	0.72792	2.48103	-1.26535	-1.60448
1416136_at	Mmp2	33.1645	56.529	2671.12	107.35	5435.59	34.164	5.05157	5.82092	11.3832	6.74618	12.4082	5.0944	0.769351	-4.63705	-7.31382	0.769351	4.63705	7.31382	-0.769351	-5.97543
1416200_at	Il33	38.0235	57.9235	50.225	28.2	92.8253	19.57	5.24882	5.85608	5.65033	4.81762	6.53645	4.29057	0.607257	-0.83271	-2.24587	0.607257	0.83271	2.24587	-0.607257	-1.53929
1416221_at	Fstl1	1145.9	2871.74	1903.92	288.275	6295.09	671.425	10.1623	11.4877	10.8948	8.1713	12.62	9.39108	1.32544	-2.72346	-3.22893	1.32544	2.72346	3.22893	-1.32544	-2.97619
1416253_at	Cdkn2d /// Gm4694	319.762	520.184	366.975	204.775	899.026	195.946	8.32085	9.02288	8.51954	7.6779	9.81222	7.61431	0.702025	-0.841642	-2.1979	0.702025	0.841642	2.1979	-0.702025	-1.51977
1416268_at	Ets2	826.194	1991.03	2060.12	564.575	5064.37	1000.25	9.69034	10.9593	11.0085	9.14102	12.3062	9.96615	1.26896	-1.86749	-2.34002	1.26896	1.86749	2.34002	-1.26896	-2.10376
1416286_at	Rgs4	54.277	166.745	487.425	189.875	1138.06	9.42667	5.76227	7.3815	8.92904	7.56891	10.1524	3.23675	1.61923	-1.36013	-6.91562	1.61923	1.36013	6.91562	-1.61923	-4.13787
1416287_at	Rgs4	30.4495	68.29	240.875	104.55	470.108	15.4033	4.92835	6.0936	7.91214	6.70805	8.87685	3.94517	1.16526	-1.20409	-4.93168	1.16526	1.20409	4.93168	-1.16526	-3.06788
1416303_at	Litaf	329.733	883.337	2778.82	1103.67	10127.3	799.835	8.36515	9.78682	11.4403	10.1081	13.306	9.64356	1.42166	-1.33216	-3.6624	1.42166	1.33216	3.6624	-1.42166	-2.49728
1416321_s_at	Prelp	7.334	130.061	3107.5	16.25	4537.93	5.97167	2.8746	7.02305	11.6015	4.02237	12.1478	2.57813	4.14845	-7.57917	-9.56969	4.14845	7.57917	9.56969	-4.14845	-8.57443
1416326_at	Crip1	7234.89	15441.4	2238.05	1063.47	7234.76	1126.61	12.8208	13.9145	11.128	10.0546	12.8207	10.1378	1.09376	-1.07346	-2.68296	1.09376	1.07346	2.68296	-1.09376	-1.87821
1416405_at	Bgn	5557.89	12302.5	1728.7	465.25	5054.17	711.842	12.4403	13.5867	10.7555	8.86186	12.3033	9.47541	1.14634	-1.89361	-2.82785	1.14634	1.89361	2.82785	-1.14634	-2.36073
1416411_at	Gstm2	86.2355	465.796	354.1	98.475	155.393	39.7273	6.43021	8.86356	8.46801	6.62169	7.27978	5.31206	2.43335	-1.84633	-1.96772	2.43335	1.84633	1.96772	-2.43335	-1.90702
1416414_at	Emilin1	164.148	587.535	331.65	65.6	720.074	108.771	7.35885	9.19853	8.37352	6.03562	9.492	6.76515	1.83968	-2.33789	-2.72685	1.83968	2.33789	2.72685	-1.83968	-2.53237
1416427_at	Ccni	3410.59	4930.97	2540.62	1364.7	8934.23	2399.26	11.7358	12.2677	11.311	10.4144	13.1251	11.2284	0.531849	-0.8966	-1.89675	0.531849	0.8966	1.89675	-0.531849	-1.39668
1416432_at	Pfkfb3	242.005	342.158	100.55	45.575	201.335	24.1557	7.91889	8.41852	6.65177	5.51017	7.65346	4.59429	0.499626	-1.1416	-3.05917	0.499626	1.1416	3.05917	-0.499626	-2.10038
1416441_at	Pgcp	73.396	115.395	269.45	69.125	1061.47	28.257	6.19763	6.85044	8.07387	6.11114	10.0518	4.82054	0.652814	-1.96274	-5.23131	0.652814	1.96274	5.23131	-0.652814	-3.59702
1416442_at	Ier2	377.001	821.521	7112.35	900.85	11746.2	701.828	8.55842	9.68215	12.7961	9.81514	13.5199	9.45497	1.12373	-2.98097	-4.06493	1.12373	2.98097	4.06493	-1.12373	-3.52295
1416452_at	Oat	830.679	1883.13	2665.7	1183.15	9311.36	2795.32	9.69815	10.8789	11.3803	10.2084	13.1848	11.4488	1.18077	-1.17188	-1.73598	1.18077	1.17188	1.73598	-1.18077	-1.45393
1416473_a_at	Igdcc4	1823.7	4191.84	1954.25	242.7	6789.7	522.472	10.8327	12.0334	10.9324	7.92303	12.7291	9.02921	1.20072	-3.00937	-3.69992	1.20072	3.00937	3.69992	-1.20072	-3.35465
1416474_at	Igdcc4	664.124	1270.94	1045.22	110.1	1938.48	149.3	9.37531	10.3117	10.0296	6.78267	10.9207	7.22207	0.936375	-3.24693	-3.69864	0.936375	3.24693	3.69864	-0.936375	-3.47279
1416538_at	Siae	7.9115	12.4265	33.625	6.4	19.809	11.441	2.98395	3.63535	5.07146	2.67807	4.30808	3.51614	0.651397	-2.39339	-0.791943	0.651397	2.39339	0.791943	-0.651397	-1.59267
1416576_at	Socs3	6.1365	1598.81	1985.4	52.65	1710.09	10.2833	2.61742	10.6428	10.9552	5.71836	10.7399	3.36224	8.02536	-5.23685	-7.37762	8.02536	5.23685	7.37762	-8.02536	-6.30724
1416617_at	Acss1	6.763	12.6455	47.55	17.075	96.2677	9.32567	2.75766	3.66055	5.57137	4.09381	6.58898	3.22121	0.902889	-1.47756	-3.36777	0.902889	1.47756	3.36777	-0.902889	-2.42267
1416619_at	4632428N05Rik	22.765	382.817	490.75	17.1	923.369	5.914	4.50875	8.58051	8.93884	4.09592	9.85076	2.56413	4.07177	-4.84292	-7.28663	4.07177	4.84292	7.28663	-4.07177	-6.06477
1416623_at	Thbs3	4.851	50.4305	162.725	19.575	199.131	8.97067	2.27828	5.65622	7.34629	4.29094	7.63758	3.16522	3.37794	-3.05535	-4.47236	3.37794	3.05535	4.47236	-3.37794	-3.76386
1416625_at	Serping1	84.347	1311.55	4904.15	31.575	10177.5	4.77767	6.39826	10.3571	12.2598	4.98071	13.3131	2.25631	3.95879	-7.27908	-11.0568	3.95879	7.27908	11.0568	-3.95879	-9.16793
1416675_s_at	Plcd1	15.6905	23.615	251.875	48.425	227.413	16.304	3.97182	4.56163	7.97656	5.59768	7.82917	4.02715	0.589812	-2.37888	-3.80201	0.589812	2.37888	3.80201	-0.589812	-3.09045
1416676_at	Kng1	5.5195	32.292	31.325	1.875	4.626	4.626	2.46454	5.0131	4.96924	0.906891	2.20977	2.20977	2.54857	-4.06235	0	2.54857	4.06235	0	-2.54857	-2.03118
1416700_at	Rnd3	575.41	869.843	859.925	276.825	3687.41	652.07	9.16845	9.76461	9.74807	8.11283	11.8484	9.34888	0.596164	-1.63524	-2.49951	0.596164	1.63524	2.49951	-0.596164	-2.06737
1416740_at	Col5a1	992.139	1815.81	1674.95	771.725	2945.17	519.178	9.9544	10.8264	10.7099	9.59194	11.5241	9.02008	0.872002	-1.11796	-2.50405	0.872002	1.11796	2.50405	-0.872002	-1.81101
1416749_at	Htra1	47.337	359.322	790.4	83.95	1780.58	24.1417	5.5649	8.48913	9.62644	6.39146	10.7981	4.59345	2.92424	-3.23498	-6.20468	2.92424	3.23498	6.20468	-2.92424	-4.71983
1416768_at	1110003E01Rik	541.215	808.912	804.7	519.85	2508.3	552.909	9.08006	9.65984	9.65231	9.02195	11.2925	9.1109	0.579781	-0.630356	-2.18159	0.579781	0.630356	2.18159	-0.579781	-1.40597
1416855_at	Gas1	1752.99	3681.06	4490.43	893.425	18209.2	1783.08	10.7756	11.8459	12.1326	9.8032	14.1524	10.8002	1.0703	-2.32943	-3.35223	1.0703	2.32943	3.35223	-1.0703	-2.84083
1416891_at	Numb	234.792	383.099	1111.88	376.85	2155.86	364.772	7.87524	8.58158	10.1188	8.55785	11.074	8.51085	0.706336	-1.56093	-2.5632	0.706336	1.56093	2.5632	-0.706336	-2.06207
1416897_at	Parp9	15.1325	52.735	228.275	31.3	461.68	12.566	3.91958	5.72069	7.83463	4.96809	8.85075	3.65145	1.80111	-2.86654	-5.1993	1.80111	2.86654	5.1993	-1.80111	-4.03292
1416953_at	Ctgf	7382.86	11210.7	2203.35	286.65	3111.15	799.456	12.85	13.4526	11.1055	8.16315	11.6032	9.64287	0.602626	-2.94234	-1.96036	0.602626	2.94234	1.96036	-0.602626	-2.45135
1416968_a_at	Hsd3b7	13.667	103.569	299.675	108.05	469.758	36.6313	3.77262	6.69445	8.22725	6.75556	8.87577	5.19501	2.92182	-1.4717	-3.68077	2.92182	1.4717	3.68077	-2.92182	-2.57623
1416978_at	Fcgrt	58.1255	145.017	1570.92	118.475	3174.04	46.6827	5.8611	7.18008	10.6174	6.88844	11.6321	5.54482	1.31898	-3.72896	-6.08729	1.31898	3.72896	6.08729	-1.31898	-4.90812
1416983_s_at	Foxo1	175.876	275.077	1145.42	249.75	684.861	134.74	7.45842	8.10369	10.1617	7.96434	9.41967	7.07403	0.645273	-2.19733	-2.34564	0.645273	2.19733	2.34564	-0.645273	-2.27148
1416985_at	Sirpa	110.642	486.856	159.35	56.55	174.163	54.1437	6.78976	8.92735	7.31606	5.82146	7.44429	5.75872	2.13759	-1.4946	-1.68557	2.13759	1.4946	1.68557	-2.13759	-1.59009
1417023_a_at	Fabp4	12.276	24.226	2694.22	14.175	9160.84	9.66133	3.61777	4.59848	11.3957	3.82528	13.1613	3.27222	0.980716	-7.57038	-9.88904	0.980716	7.57038	9.88904	-0.980716	-8.72971
1417027_at	Trim2	161.238	258.349	672.85	152.85	1070.04	51.416	7.33305	8.01318	9.39414	7.25597	10.0635	5.68415	0.680132	-2.13817	-4.37931	0.680132	2.13817	4.37931	-0.680132	-3.25874
1417028_a_at	Trim2	84.754	138.792	225.775	62.9	265.11	22.4393	6.40521	7.11678	7.81874	5.97499	8.05045	4.48796	0.711566	-1.84375	-3.56249	0.711566	1.84375	3.56249	-0.711566	-2.70312
1417061_at	Slc40a1	103.437	735.243	193.125	57.55	122.2	39.56	6.69261	9.52208	7.59339	5.84674	6.9331	5.30597	2.82947	-1.74665	-1.62713	2.82947	1.74665	1.62713	-2.82947	-1.68689
1417071_s_at	Cyp4v3	6.4655	9.6655	159.8	39.175	81.6397	7.03633	2.69276	3.27284	7.32012	5.29186	6.3512	2.81482	0.580082	-2.02826	-3.53637	0.580082	2.02826	3.53637	-0.580082	-2.78232
1417092_at	Pth1r	6.656	32.4645	22.1	1.575	33.3697	6.155	2.73466	5.02079	4.46597	0.655352	5.06047	2.62176	2.28614	-3.81062	-2.43871	2.28614	3.81062	2.43871	-2.28614	-3.12466
1417111_at	Man1a	53.8095	114.588	499.775	240.75	943.82	237.702	5.74979	6.84031	8.96513	7.91139	9.88237	7.89301	1.09052	-1.05374	-1.98936	1.09052	1.05374	1.98936	-1.09052	-1.52155
1417148_at	Pdgfrb	11.578	19.4065	18.2	4.925	24.7333	8.706	3.53331	4.27847	4.18587	2.30012	4.62838	3.12201	0.745154	-1.88574	-1.50637	0.745154	1.88574	1.50637	-0.745154	-1.69606
1417155_at	Mycn	31.6575	58.714	125.225	38.425	117.87	24.7167	4.98448	5.87563	6.96838	5.26397	6.88106	4.62741	0.891157	-1.70441	-2.25364	0.891157	1.70441	2.25364	-0.891157	-1.97903
1417185_at	Ly6a	37.5115	1144.64	1712.35	88.325	4902.99	25.121	5.22926	10.1607	10.7418	6.46475	12.2594	4.65082	4.93142	-4.27701	-7.60862	4.93142	4.27701	7.60862	-4.93142	-5.94282
1417220_at	Fah	24.3625	46.016	238.525	107.975	366.149	80.206	4.60659	5.52406	7.898	6.75455	8.51629	6.32564	0.917473	-1.14344	-2.19065	0.917473	1.14344	2.19065	-0.917473	-1.66705
1417256_at	Mmp13	5.354	48.581	43.7	5.1	4.626	4.65233	2.42062	5.60232	5.44956	2.3505	2.20977	2.21795	3.1817	-3.09906	0.0081892	3.1817	3.09906	0.0081892	-3.1817	-1.54544
1417272_at	Fam114a1	234.336	357.781	357.375	136.575	512.813	58.6913	7.87243	8.48293	8.48129	7.09355	9.00229	5.87508	0.610496	-1.38775	-3.12721	0.610496	1.38775	3.12721	-0.610496	-2.25748
1417283_at	Lynx1	17.072	58.99	155.5	49.2	591.487	10.714	4.09356	5.8824	7.28077	5.62059	9.2082	3.42143	1.78884	-1.66018	-5.78678	1.78884	1.66018	5.78678	-1.78884	-3.72348
1417291_at	Tnfrsf1a	218.304	768.027	1209.7	559.875	1607.05	289.79	7.77019	9.58501	10.2404	9.12896	10.6502	8.17886	1.81482	-1.11147	-2.47133	1.81482	1.11147	2.47133	-1.81482	-1.7914
1417392_a_at	Slc7a7	10.3125	110.135	188.7	30	51.4143	7.345	3.36632	6.78314	7.55995	4.90689	5.6841	2.87676	3.41681	-2.65306	-2.80734	3.41681	2.65306	2.80734	-3.41681	-2.7302
1417393_a_at	Fam132a	229.708	371.733	1347.6	670.425	1508.86	140.578	7.84366	8.53812	10.3962	9.38893	10.5592	7.13523	0.694461	-1.00724	-3.42401	0.694461	1.00724	3.42401	-0.694461	-2.21563
1417394_at	Klf4	977.339	2494.64	2597.72	297.425	11194.9	188.549	9.93272	11.2846	11.343	8.21638	13.4506	7.5588	1.3519	-3.12665	-5.89176	1.3519	3.12665	5.89176	-1.3519	-4.50921
1417395_at	Klf4	81.1565	214.052	644.725	127.15	1621.15	18.202	6.34263	7.74182	9.33254	6.99039	10.6628	4.18603	1.39918	-2.34215	-6.47678	1.39918	2.34215	6.47678	-1.39918	-4.40947
1417426_at	Srgn	13.54	1268.65	704.55	10.425	2631.36	13.9957	3.75916	10.3091	9.46056	3.38198	11.3616	3.80691	6.54993	-6.07858	-7.55468	6.54993	6.07858	7.55468	-6.54993	-6.81663
1417466_at	Rgs5	22.379	43.1115	1214.83	27.25	9435.65	8.96867	4.48407	5.43	10.2465	4.76818	13.2039	3.16489	0.945927	-5.47835	-10.039	0.945927	5.47835	10.039	-0.945927	-7.75868
1417483_at	Nfkbiz	194.755	873.769	3487.78	109.55	12549.7	348.972	7.60551	9.77111	11.7681	6.77545	13.6154	8.44697	2.16559	-4.99265	-5.1684	2.16559	4.99265	5.1684	-2.16559	-5.08052
1417491_at	Ctsb	10.2495	111.829	536.975	66.025	611.232	20.942	3.35748	6.80516	9.06871	6.04494	9.25558	4.38833	3.44768	-3.02377	-4.86725	3.44768	3.02377	4.86725	-3.44768	-3.94551
1417492_at	Ctsb	47.5215	349.803	216.7	89	421.445	73.732	5.57051	8.4504	7.75956	6.47573	8.7192	6.20422	2.87989	-1.28382	-2.51498	2.87989	1.28382	2.51498	-2.87989	-1.8994
1417494_a_at	Cp	40.085	184.183	1649.42	7.325	863.432	6.524	5.32499	7.52499	10.6877	2.87283	9.75394	2.70576	2.2	-7.81492	-7.04818	2.2	7.81492	7.04818	-2.2	-7.43155
1417495_x_at	Cp	30.978	216.044	615.925	13.3	694.735	5.893	4.95317	7.75518	9.26661	3.73335	9.44032	2.559	2.80201	-5.53326	-6.88132	2.80201	5.53326	6.88132	-2.80201	-6.20729
1417497_at	Cp	8.1075	15.002	328.575	6.45	156.61	4.985	3.01926	3.90708	8.36008	2.6893	7.29103	2.31759	0.887826	-5.67078	-4.97344	0.887826	5.67078	4.97344	-0.887826	-5.32211
1417507_at	Cyb561	7.814	154.216	215.675	30.85	314.484	30.4203	2.96606	7.26881	7.75272	4.9472	8.29684	4.92696	4.30275	-2.80552	-3.36988	4.30275	2.80552	3.36988	-4.30275	-3.0877
1417533_a_at	Itgb5	170.698	445.652	564.275	129.7	609.724	19.47	7.4153	8.79977	9.14025	7.01903	9.25201	4.28318	1.38447	-2.12122	-4.96883	1.38447	2.12122	4.96883	-1.38447	-3.54503
1417534_at	Itgb5	199.308	517.449	230.775	47.325	546.887	76.1357	7.63886	9.01527	7.85034	5.56453	9.0951	6.2505	1.37642	-2.28581	-2.8446	1.37642	2.28581	2.8446	-1.37642	-2.56521
1417540_at	Elf1	116.097	251.534	237.875	31.5	473.613	51.8607	6.85919	7.97461	7.89406	4.97728	8.88756	5.69657	1.11542	-2.91678	-3.191	1.11542	2.91678	3.191	-1.11542	-3.05389
1417552_at	Fap	26.463	107.471	281.625	14.275	216.826	7.694	4.7259	6.7478	8.13763	3.83542	7.7604	2.94373	2.0219	-4.30221	-4.81666	2.0219	4.30221	4.81666	-2.0219	-4.55944
1417568_at	Ncald	36.886	76.9585	727.65	62.75	703.588	16.066	5.205	6.26601	9.5071	5.97154	9.45859	4.00594	1.06101	-3.53556	-5.45265	1.06101	3.53556	5.45265	-1.06101	-4.4941
1417625_s_at	Cxcr7	836.058	3527.9	1896.28	1041.08	14875.1	3755.24	9.70746	11.7846	10.889	10.0239	13.8606	11.8747	2.07713	-0.865094	-1.98592	2.07713	0.865094	1.98592	-2.07713	-1.42551
1417653_at	Pvalb	7.029	42.6155	316.2	25.275	6145.64	6.43733	2.81332	5.41331	8.30469	4.65964	12.5853	2.68646	2.59999	-3.64505	-9.89888	2.59999	3.64505	9.89888	-2.59999	-6.77197
1417741_at	Pygl	8.673	72.9265	40.7	11.175	36.191	17.2443	3.11653	6.18837	5.34696	3.4822	5.17756	4.10805	3.07184	-1.86475	-1.06951	3.07184	1.86475	1.06951	-3.07184	-1.46713
1417753_at	Pkd2	559.627	2206.96	935.3	340.85	955.188	295.082	9.12832	11.1078	9.86929	8.41299	9.89964	8.20497	1.97952	-1.45629	-1.69467	1.97952	1.45629	1.69467	-1.97952	-1.57548
1417789_at	Ccl11	5.4225	29.84	63.35	3.45	132.904	6.15667	2.43896	4.89918	5.98527	1.7866	7.05424	2.62215	2.46022	-4.19868	-4.43209	2.46022	4.19868	4.43209	-2.46022	-4.31538
1417793_at	Irgm2	15.9765	151.405	240.075	3.2	687.787	8.057	3.99788	7.24227	7.90734	1.67807	9.42582	3.01024	3.24439	-6.22927	-6.41558	3.24439	6.22927	6.41558	-3.24439	-6.32242
1417846_at	Ulk2	113.487	178.476	117.75	77.1	282.461	62.0667	6.82638	7.47958	6.87958	6.26866	8.14191	5.95575	0.653205	-0.610924	-2.18616	0.653205	0.610924	2.18616	-0.653205	-1.39854
1417900_a_at	Vldlr	581.795	1309.68	381.975	43.375	571.958	19.2103	9.18437	10.355	8.57733	5.43879	9.15976	4.26381	1.17063	-3.13854	-4.89595	1.17063	3.13854	4.89595	-1.17063	-4.01725
1417960_at	Cpeb1	202.578	386.683	598.8	40.575	420.847	9.01167	7.66234	8.59501	9.22593	5.34252	8.71715	3.17179	0.932672	-3.88341	-5.54536	0.932672	3.88341	5.54536	-0.932672	-4.71438
1418003_at	1190002H23Rik	6.8865	19.312	103.5	23.875	183.392	15.0303	2.78377	4.27143	6.69349	4.57743	7.51879	3.90981	1.48765	-2.11606	-3.60898	1.48765	2.11606	3.60898	-1.48765	-2.86252
1418025_at	Bhlhe40	467.725	1273.08	2151.18	111.825	5904.99	18.6167	8.86952	10.3141	11.0709	6.8051	12.5277	4.21852	1.44458	-4.26581	-8.3092	1.44458	4.26581	8.3092	-1.44458	-6.2875
1418128_at	Adcy6	91.2035	154.399	405.525	167.45	357.715	115.125	6.51102	7.27051	8.66365	7.38759	8.48267	6.84705	0.759498	-1.27606	-1.63561	0.759498	1.27606	1.63561	-0.759498	-1.45584
1418133_at	Bcl3	15.381	312.131	619.7	15.025	954.185	34.0003	3.94308	8.28601	9.27543	3.90929	9.89813	5.08748	4.34293	-5.36613	-4.81065	4.34293	5.36613	4.81065	-4.34293	-5.08839
1418142_at	Kcnj8	8.353	19.8165	123.725	12.1	296.262	8.54	3.06229	4.30863	6.95099	3.59694	8.21073	3.09424	1.24634	-3.35406	-5.11649	1.24634	3.35406	5.11649	-1.24634	-4.23528
1418156_at	Kcne4	10.3585	23.5685	1178.38	8.575	168.515	25.0113	3.37274	4.55879	10.2026	3.10014	7.39673	4.64451	1.18604	-7.10245	-2.75222	1.18604	7.10245	2.75222	-1.18604	-4.92733
1418186_at	Gstt1	11.3845	266.73	729.275	29.05	1117.22	6.38633	3.509	8.05924	9.51032	4.86047	10.1257	2.67499	4.55024	-4.64985	-7.45071	4.55024	4.64985	7.45071	-4.55024	-6.05028
1418240_at	Gbp2	4.791	13.893	302.05	8.275	690.823	5.454	2.26033	3.79629	8.23864	3.04876	9.43217	2.44731	1.53596	-5.18988	-6.98486	1.53596	5.18988	6.98486	-1.53596	-6.08737
1418280_at	Klf6	152.427	222.832	128.4	44.7	322.272	38.7167	7.25197	7.79981	7.0045	5.4822	8.33213	5.27488	0.547839	-1.5223	-3.05725	0.547839	1.5223	3.05725	-0.547839	-2.28977
1418288_at	Lpin1	126.113	189.808	193.875	64.2	346.534	9.52833	6.97857	7.56839	7.59898	6.0045	8.43685	3.25222	0.58982	-1.59448	-5.18463	0.58982	1.59448	5.18463	-0.58982	-3.38955
1418345_at	Tnfsf12 /// Tnfsf12-tnfsf13 /// Tnfsf13	5.249	9.706	232.525	18.025	146.729	5.998	2.39204	3.27888	7.86124	4.17193	7.19701	2.58448	0.886834	-3.68931	-4.61253	0.886834	3.68931	4.61253	-0.886834	-4.15092
1418379_s_at	Gpr124	38.674	407.505	227.225	13.05	190.915	5.89467	5.27329	8.67068	7.82798	3.70598	7.57678	2.55941	3.39738	-4.122	-5.01737	3.39738	4.122	5.01737	-3.39738	-4.56969
1418400_at	Larp6	7.384	193.496	253.275	10.15	455.814	6.893	2.8844	7.59616	7.98456	3.34341	8.8323	2.78513	4.71176	-4.64115	-6.04717	4.71176	4.64115	6.04717	-4.71176	-5.34416
1418424_at	Tnfaip6	10.247	21.2325	211.1	6.1	2608.93	15.9377	3.35713	4.4082	7.72178	2.60881	11.3492	3.99437	1.05107	-5.11297	-7.35488	1.05107	5.11297	7.35488	-1.05107	-6.23392
1418445_at	Slc16a2	24.315	344.951	168.9	19.15	41.5977	7.166	4.60377	8.43025	7.40003	4.25927	5.37843	2.84117	3.82647	-3.14075	-2.53726	3.82647	3.14075	2.53726	-3.82647	-2.83901
1418446_at	Slc16a2	61.7355	221.859	208.225	32.3	94.908	60.1197	5.94803	7.7935	7.702	5.01346	6.56846	5.90977	1.84547	-2.68854	-0.658693	1.84547	2.68854	0.658693	-1.84547	-1.67361
1418450_at	Islr	1017.33	1684.05	643	164.5	878.024	7.85	9.99058	10.7177	9.32867	7.36194	9.77812	2.97269	0.727142	-1.96673	-6.80542	0.727142	1.96673	6.80542	-0.727142	-4.38608
1418454_at	Mfap5	37.5145	95.0575	68.225	22.3	30.9453	5.289	5.22938	6.57073	6.09223	4.47897	4.95165	2.40299	1.34135	-1.61326	-2.54865	1.34135	1.61326	2.54865	-1.34135	-2.08096
1418457_at	Cxcl14	20.7805	447.604	31.175	0.7	5.93467	5.60833	4.37716	8.80608	4.96232	-0.514573	2.56917	2.48757	4.42892	-5.47689	-0.0815949	4.42892	5.47689	0.0815949	-4.42892	-2.77924
1418476_at	Crlf1	688.573	2095.21	3909.45	260.725	6791.32	495.259	9.42747	11.0329	11.9327	8.02639	12.7295	8.95204	1.60542	-3.90636	-3.77744	1.60542	3.90636	3.77744	-1.60542	-3.8419
1418483_a_at	Ggta1	74.261	814.941	909.725	291.9	2285.6	306.801	6.21453	9.67055	9.82929	8.18933	11.1584	8.26116	3.45602	-1.63996	-2.8972	3.45602	1.63996	2.8972	-3.45602	-2.26858
1418511_at	Dpt	19.2055	44.739	4511.82	18.025	16581.7	4.77467	4.26345	5.48346	12.1395	4.17193	14.0173	2.2554	1.22001	-7.96757	-11.7619	1.22001	7.96757	11.7619	-1.22001	-9.86474
1418547_at	Tfpi2	46.051	66.541	172.5	40.775	3863.67	72.15	5.52516	6.05617	7.43045	5.34961	11.9158	6.17293	0.531011	-2.08084	-5.74283	0.531011	2.08084	5.74283	-0.531011	-3.91183
1418578_at	Dgka	46.094	90.7995	358.95	174.3	401.184	99.8013	5.52651	6.50461	8.48764	7.44543	8.64812	6.64099	0.978105	-1.04221	-2.00713	0.978105	1.04221	2.00713	-0.978105	-1.52467
1418596_at	Fgfr4	291.11	558.483	4454.12	657.6	7959.06	509.242	8.18542	9.12537	12.1209	9.36107	12.9584	8.99221	0.939951	-2.75986	-3.96618	0.939951	2.75986	3.96618	-0.939951	-3.36302
1418602_at	Cdh15	344.778	512.995	1562.42	990.2	1503.84	289.986	8.42952	9.0028	10.6096	9.95158	10.5544	8.17984	0.573276	-0.657995	-2.3746	0.573276	0.657995	2.3746	-0.573276	-1.5163
1418626_a_at	Clu /// LOC100046120	11.1365	17.941	174.825	12.775	482.563	5.20967	3.47722	4.16519	7.44977	3.67525	8.91457	2.38119	0.687964	-3.77452	-6.53338	0.687964	3.77452	6.53338	-0.687964	-5.15395
1418666_at	Ptx3	73.1835	1941.51	80.275	22.9	466.653	17.676	6.19345	10.923	6.32688	4.51728	8.86621	4.14372	4.72952	-1.8096	-4.72249	4.72952	1.8096	4.72249	-4.72952	-3.26604
1418674_at	Osmr	74.191	3032	604.275	20.2	4315.97	8.73933	6.21317	11.5661	9.23906	4.33628	12.0755	3.12752	5.35288	-4.90278	-8.94795	5.35288	4.90278	8.94795	-5.35288	-6.92536
1418825_at	Irgm1	15.682	36.703	187.4	65.925	1154	19.5353	3.97104	5.19783	7.54998	6.04275	10.1724	4.28801	1.22679	-1.50722	-5.88442	1.22679	1.50722	5.88442	-1.22679	-3.69582
1418890_a_at	Rab3d	10.3865	15.8505	123.9	69.25	68.6903	15.637	3.37664	3.98646	6.95303	6.11374	6.10204	3.96689	0.609819	-0.83929	-2.13514	0.609819	0.83929	2.13514	-0.609819	-1.48722
1418891_a_at	Rab3d	8.9395	15.3485	157.9	54.375	147.314	10.7173	3.16019	3.94003	7.30287	5.76487	7.20275	3.42187	0.779832	-1.538	-3.78088	0.779832	1.538	3.78088	-0.779832	-2.65944
1418901_at	Cebpb	1780.85	7388.72	1983.75	186.075	3883.78	375.926	10.7983	12.8511	10.954	7.53974	11.9232	8.5543	2.05276	-3.41427	-3.36894	2.05276	3.41427	3.36894	-2.05276	-3.39161
1418908_at	Pam	220.69	370.175	254.325	154.225	613.09	124.55	7.78587	8.53207	7.99053	7.26889	9.25995	6.96058	0.746191	-0.721637	-2.29937	0.746191	0.721637	2.29937	-0.746191	-1.5105
1418912_at	Plxdc2	195.273	519.577	408.6	147.3	844.91	75.843	7.60935	9.0212	8.67455	7.20261	9.72265	6.24494	1.41185	-1.47193	-3.47771	1.41185	1.47193	3.47771	-1.41185	-2.47482
1418936_at	Maff	162.34	277.983	2530.8	133.45	6073.65	69.0423	7.34288	8.11886	11.3054	7.06016	12.5683	6.10941	0.775976	-4.24522	-6.45894	0.775976	4.24522	6.45894	-0.775976	-5.35208
1418937_at	Dio2	88.778	189.867	407.025	249.75	607.968	103.578	6.47213	7.56885	8.66897	7.96434	9.24785	6.69458	1.09672	-0.704633	-2.55327	1.09672	0.704633	2.55327	-1.09672	-1.62895
1418981_at	Casp12	23.8665	304.137	274.925	36.325	694.267	6.66367	4.57692	8.24858	8.10289	5.18289	9.43935	2.73632	3.67166	-2.92	-6.70303	3.67166	2.92	6.70303	-3.67166	-4.81152
1418982_at	Cebpa	6.534	86.748	139.425	12.675	55.191	8.48033	2.70797	6.43876	7.12335	3.66391	5.78636	3.08412	3.73079	-3.45943	-2.70224	3.73079	3.45943	2.70224	-3.73079	-3.08084
1418990_at	Ms4a4d	19.729	179.688	541.575	5.075	2881.93	6.764	4.30225	7.48935	9.08102	2.34341	11.4928	2.75788	3.1871	-6.73761	-8.73494	3.1871	6.73761	8.73494	-3.1871	-7.73628
1419033_at	2610018G03Rik	5.07	25.112	34.325	25.25	152.457	12.4457	2.34199	4.65031	5.10119	4.65821	7.25226	3.63757	2.30832	-0.442976	-3.61469	2.30832	0.442976	3.61469	-2.30832	-2.02883
1419073_at	Tmeff2	61.813	172.239	596.425	272.25	318.071	14.6127	5.94984	7.42827	9.2202	8.08879	8.3132	3.86915	1.47843	-1.13141	-4.44406	1.47843	1.13141	4.44406	-1.47843	-2.78773
1419089_at	Timp3	57.0965	129.67	341.25	10.575	717.155	4.91633	5.83533	7.0187	8.41469	3.40259	9.48614	2.29758	1.18337	-5.0121	-7.18856	1.18337	5.0121	7.18856	-1.18337	-6.10033
1419124_at	Mfsd6	20.098	33.525	43.025	8.975	50.3043	13.9547	4.32898	5.06717	5.4271	3.16591	5.65261	3.80268	0.738185	-2.26119	-1.84994	0.738185	2.26119	1.84994	-0.738185	-2.05556
1419163_s_at	Dnajc3	273.895	444.99	229.425	120.6	218.901	45.7053	8.09748	8.79763	7.84188	6.91409	7.77414	5.51429	0.700148	-0.927793	-2.25985	0.700148	0.927793	2.25985	-0.700148	-1.59382
1419182_at	Svep1	13.4425	131.852	218.35	14.9	159.126	11.7787	3.74873	7.04278	7.7705	3.89724	7.31402	3.5581	3.29405	-3.87326	-3.75592	3.29405	3.87326	3.75592	-3.29405	-3.81459
1419186_a_at	St8sia4	19.1205	989.63	83.2	80.275	347.107	20.6273	4.25705	9.95074	6.37851	6.32688	8.43924	4.36649	5.6937	-0.0516328	-4.07275	5.6937	0.0516328	4.07275	-5.6937	-2.06219
1419208_at	Map3k8	4.872	11.362	218.8	12.45	484.577	7.374	2.28451	3.50614	7.77347	3.63807	8.92058	2.88245	1.22163	-4.1354	-6.03813	1.22163	4.1354	6.03813	-1.22163	-5.08676
1419249_at	Pftk1	86.7685	190.508	599.475	167.4	524.187	159.509	6.4391	7.57371	9.22756	7.38716	9.03394	7.31749	1.13461	-1.8404	-1.71644	1.13461	1.8404	1.71644	-1.13461	-1.77842
1419272_at	Myd88	35.3175	128.575	996.05	158.875	1787.86	62.406	5.14231	7.00646	9.96007	7.31175	10.804	5.96361	1.86415	-2.64833	-4.8404	1.86415	2.64833	4.8404	-1.86415	-3.74436
1419292_at	Htra3	682.056	1070.64	3547.47	93.8	3197.79	15.9017	9.41375	10.0643	11.7926	6.55152	11.6429	3.99111	0.650515	-5.24106	-7.65175	0.650515	5.24106	7.65175	-0.650515	-6.44641
1419301_at	Fzd4	23.6545	55.3715	1412.38	151.6	3795.29	72.579	4.56404	5.79107	10.4639	7.24413	11.89	6.18148	1.22703	-3.21978	-5.70851	1.22703	3.21978	5.70851	-1.22703	-4.46415
1419380_at	Zfp423	17.6105	42.922	44.65	4.7	4.79133	4.71167	4.13836	5.42365	5.48059	2.23266	2.26043	2.23624	1.28528	-3.24793	-0.0241897	1.28528	3.24793	0.0241897	-1.28528	-1.63606
1419434_at	Slc2a10	8.511	14.754	28.35	6.625	20.821	7.416	3.08933	3.88303	4.82528	2.72792	4.37997	2.89064	0.793706	-2.09736	-1.48933	0.793706	2.09736	1.48933	-0.793706	-1.79334
1419456_at	Dcxr	10.238	16.942	166	130.3	112.133	13.756	3.35586	4.08253	7.37504	7.02569	6.80907	3.78199	0.72667	-0.349346	-3.02708	0.72667	0.349346	3.02708	-0.72667	-1.68821
1419488_at	Tnip2	35.6815	138.266	85.125	41.5	187.133	41.7153	5.1571	7.1113	6.41151	5.37504	7.54792	5.38251	1.9542	-1.03647	-2.16542	1.9542	1.03647	2.16542	-1.9542	-1.60094
1419508_at	Ripk1	16.936	67.3255	128.475	29.775	330.99	26.3043	4.08202	6.07308	7.00534	4.89603	8.37064	4.71723	1.99106	-2.10931	-3.65342	1.99106	2.10931	3.65342	-1.99106	-2.88136
1419527_at	Comp	10.569	17.0985	95.65	26.55	19.9333	10.6387	3.40177	4.0958	6.57969	4.73064	4.31711	3.41125	0.694031	-1.84905	-0.905866	0.694031	1.84905	0.905866	-0.694031	-1.37746
1419554_at	Cd47	271.133	691.666	769.225	388.775	2323.33	563.52	8.08286	9.43393	9.58726	8.60279	11.182	9.13832	1.35107	-0.98447	-2.04365	1.35107	0.98447	2.04365	-1.35107	-1.51406
1419593_at	Greb1 /// LOC100045413	321.384	1280.28	241.375	95.75	49.6737	18.6243	8.32815	10.3222	7.91513	6.5812	5.63441	4.21912	1.99409	-1.33393	-1.41529	1.99409	1.33393	1.41529	-1.99409	-1.37461
1419647_a_at	Ier3	407.628	3607.04	3287.62	274.15	8172.57	593.807	8.67111	11.8166	11.6828	8.09882	12.9966	9.21385	3.14549	-3.58401	-3.78272	3.14549	3.58401	3.78272	-3.14549	-3.68337
1419665_a_at	Nupr1	1161.74	2207.2	161.525	68.55	399.521	118.986	10.1821	11.108	7.33561	6.09908	8.64213	6.89465	0.925928	-1.23653	-1.74748	0.925928	1.23653	1.74748	-0.925928	-1.492
1419666_x_at	Nupr1	489.433	902.295	166.825	70.9	231.656	70.743	8.93497	9.81746	7.38219	6.14771	7.85584	6.14452	0.882489	-1.23448	-1.71132	0.882489	1.23448	1.71132	-0.882489	-1.4729
1419687_at	Macrod1	544.08	1094.05	792.95	273.875	2027.49	107.95	9.08767	10.0955	9.63109	8.09737	10.9855	6.75422	1.00779	-1.53371	-4.23126	1.00779	1.53371	4.23126	-1.00779	-2.88248
1419693_at	Colec12	89.649	713.048	118.325	25.15	346.808	13.951	6.48622	9.47786	6.88661	4.65249	8.43799	3.8023	2.99164	-2.23412	-4.6357	2.99164	2.23412	4.6357	-2.99164	-3.43491
1419816_s_at	Errfi1	426.166	1858.22	2046.33	618.6	7598.43	1779.67	8.73527	10.8597	10.9988	9.27286	12.8915	10.7974	2.12444	-1.72596	-2.09409	2.12444	1.72596	2.09409	-2.12444	-1.91002
1419872_at	Csf1r	5.3485	33.048	103.8	45.075	265.227	12.504	2.41913	5.04649	6.69766	5.49426	8.05108	3.64432	2.62736	-1.20341	-4.40677	2.62736	1.20341	4.40677	-2.62736	-2.80509
1419905_s_at	Hpgd	6.348	98.255	48.725	15.05	38.5927	4.68067	2.6663	6.61846	5.60659	3.91169	5.27025	2.22671	3.95216	-1.6949	-3.04354	3.95216	1.6949	3.04354	-3.95216	-2.36922
1419978_s_at	D10Ertd610e	289.899	675.918	481.425	192.725	554.999	171.51	8.17941	9.4007	8.91117	7.5904	9.11634	7.42215	1.2213	-1.32077	-1.69419	1.2213	1.32077	1.69419	-1.2213	-1.50748
1420088_at	Nfkbia	1445.64	2358.62	8141.95	2648.68	14416.4	3233.21	10.4975	11.2037	12.9912	11.3711	13.8154	11.6587	0.706239	-1.6201	-2.15667	0.706239	1.6201	2.15667	-0.706239	-1.88839
1420150_at	Spsb1	99.4645	241.475	1031.28	169.55	2545.81	424.368	6.63611	7.91573	10.0102	7.40557	11.3139	8.72917	1.27962	-2.60465	-2.58473	1.27962	2.60465	2.58473	-1.27962	-2.59469
1420191_s_at	Tmem191c	6.204	15.978	43.175	20.775	69.281	19.609	2.6332	3.99801	5.43212	4.37678	6.11439	4.29344	1.36482	-1.05535	-1.82094	1.36482	1.05535	1.82094	-1.36482	-1.43815
1420342_at	Gdap10	5.799	9.3105	373.85	81.4	608.371	55.8643	2.5358	3.21886	8.54632	6.34696	9.24881	5.80386	0.683055	-2.19936	-3.44495	0.683055	2.19936	3.44495	-0.683055	-2.82216
1420349_at	Ptgfr	4.977	13.6265	34.325	3.575	11.0297	4.62633	2.31528	3.76834	5.10119	1.83794	3.46332	2.20987	1.45307	-3.26324	-1.25345	1.45307	3.26324	1.25345	-1.45307	-2.25835
1420389_at	Pax3	25.9165	39.211	171.9	27.025	344.495	81.9247	4.6958	5.29319	7.42543	4.75622	8.42834	6.35623	0.597388	-2.6692	-2.07211	0.597388	2.6692	2.07211	-0.597388	-2.37066
1420422_at	Pcdhb21	25.6115	66.9725	146.35	60.375	127.39	23.6617	4.67872	6.0655	7.19328	5.91588	6.99311	4.56448	1.38678	-1.2774	-2.42863	1.38678	1.2774	2.42863	-1.38678	-1.85302
1420429_at	Pcdhb3	25.079	119.02	119.175	36.85	88.692	6.82967	4.64841	6.89507	6.89694	5.20359	6.47073	2.77182	2.24666	-1.69335	-3.69892	2.24666	1.69335	3.69892	-2.24666	-2.69613
1420502_at	Sat1	987.816	2522.48	2061.55	506.625	9658.59	405.771	9.9481	11.3006	11.0095	8.98477	13.2376	8.66452	1.35253	-2.02474	-4.57307	1.35253	2.02474	4.57307	-1.35253	-3.29891
1420539_a_at	Chrdl2	4.736	17.1135	2277.3	35.3	3078.85	8.80367	2.24367	4.09706	11.1531	5.1416	11.5882	3.1381	1.85339	-6.01151	-8.45007	1.85339	6.01151	8.45007	-1.85339	-7.23079
1420620_a_at	Rnf13	98.6035	180.418	68.375	48	54.012	10.1143	6.62357	7.4952	6.0954	5.58496	5.75521	3.33833	0.871637	-0.510435	-2.41688	0.871637	0.510435	2.41688	-0.871637	-1.46366
1420641_a_at	Sqrdl	68.844	101.84	256.875	91.65	512.275	56.219	6.10526	6.67016	8.00492	6.51806	9.00078	5.81299	0.564901	-1.48686	-3.18779	0.564901	1.48686	3.18779	-0.564901	-2.33732
1420688_a_at	Sgce	237.656	469.577	1084.65	459.675	2726.7	363.908	7.89273	8.87522	10.083	8.84447	11.4129	8.50743	0.982482	-1.23854	-2.90551	0.982482	1.23854	2.90551	-0.982482	-2.07203
1420757_at	Myf5	2142.64	5228.22	2487.45	763.775	12053.9	4037.47	11.0652	12.3521	11.2805	9.577	13.5572	11.9792	1.28693	-1.70345	-1.57798	1.28693	1.70345	1.57798	-1.28693	-1.64071
1420760_s_at	Ndrg1	82.3565	195.45	2485.75	171.2	6648.09	126.834	6.36381	7.61065	11.2795	7.41954	12.6987	6.9868	1.24684	-3.85993	-5.71193	1.24684	3.85993	5.71193	-1.24684	-4.78593
1420774_a_at	4930583H14Rik	41.2745	197.484	108.75	37.825	242.38	18.2463	5.36718	7.62559	6.76487	5.24127	7.92113	4.18953	2.25841	-1.5236	-3.73159	2.25841	1.5236	3.73159	-2.25841	-2.6276
1420886_a_at	Xbp1	2020.3	3110.37	2619.95	1491.08	4089.12	930.252	10.9804	11.6029	11.3553	10.5421	11.9976	9.86148	0.622522	-0.813186	-2.1361	0.622522	0.813186	2.1361	-0.622522	-1.47464
1420904_at	Il17ra	64.2115	91.236	269.25	84.6	156.239	22.4873	6.00476	6.51153	8.0728	6.40259	7.28761	4.49104	0.506771	-1.67022	-2.79657	0.506771	1.67022	2.79657	-0.506771	-2.23339
1421034_a_at	Il4ra	29.7625	2059.72	208.3	53.55	253.134	63.129	4.89542	11.0082	7.70252	5.74281	7.98376	5.98023	6.11281	-1.9597	-2.00353	6.11281	1.9597	2.00353	-6.11281	-1.98162
1421037_at	Npas2	5.2705	28.4485	81.9	4.6	96.6303	5.431	2.39794	4.83028	6.35579	2.20163	6.5944	2.44122	2.43234	-4.15416	-4.15319	2.43234	4.15416	4.15319	-2.43234	-4.15367
1421045_at	Mrc2	128.026	243.536	459.825	40.475	388.628	13.3773	7.0003	7.92799	8.84494	5.33896	8.60225	3.74172	0.92769	-3.50598	-4.86053	0.92769	3.50598	4.86053	-0.92769	-4.18326
1421065_at	Jak2	27.8	347.349	191.2	80.975	211.251	50.725	4.79701	8.44024	7.57894	6.3394	7.72281	5.66463	3.64323	-1.23953	-2.05819	3.64323	1.23953	2.05819	-3.64323	-1.64886
1421073_a_at	Ptger4	33.4195	194.06	59.625	18.75	115.153	14.5203	5.06262	7.60036	5.89785	4.22882	6.84741	3.86	2.53774	-1.66903	-2.98741	2.53774	1.66903	2.98741	-2.53774	-2.32822
1421228_at	Ccl7	7.7805	16.072	55.05	19.325	88.7567	11.2467	2.95986	4.00648	5.78267	4.2724	6.47178	3.49143	1.04661	-1.51027	-2.98036	1.04661	1.51027	2.98036	-1.04661	-2.24532
1421322_a_at	Irf9	12.258	24.3085	228.975	40.05	450.461	25.7663	3.61565	4.60339	7.83905	5.32373	8.81526	4.68742	0.987737	-2.51532	-4.12784	0.987737	2.51532	4.12784	-0.987737	-3.32158
1421340_at	Map3k5	37.7535	149.703	156.075	9.575	147.604	5.96333	5.23854	7.22596	7.2861	3.25927	7.20559	2.57612	1.98742	-4.02682	-4.62947	1.98742	4.02682	4.62947	-1.98742	-4.32815
1421392_a_at	Birc3	17.2095	57.1685	897.975	42.475	4359.77	35.6563	4.10513	5.83715	9.81053	5.40854	12.09	5.15609	1.73202	-4.40199	-6.93395	1.73202	4.40199	6.93395	-1.73202	-5.66797
1421425_a_at	Rcan2	125.484	259.861	801.125	49.975	3051.94	123.404	6.97136	8.02159	9.64588	5.64313	11.5755	6.94725	1.05023	-4.00275	-4.62826	1.05023	4.00275	4.62826	-1.05023	-4.31551
1421812_at	Tapbp	104.751	158.181	711.775	102.375	1974.27	51.8737	6.71082	7.30544	9.47528	6.67772	10.9471	5.69693	0.594617	-2.79756	-5.25018	0.594617	2.79756	5.25018	-0.594617	-4.02387
1421832_at	Twsg1	58.517	114.478	74.775	39.15	58.9443	15.8877	5.87078	6.83893	6.22448	5.29094	5.88128	3.98984	0.968149	-0.933544	-1.89145	0.968149	0.933544	1.89145	-0.968149	-1.41249
1421840_at	Abca1	44.461	79.1465	532.2	22.675	1101.48	5.277	5.47447	6.30645	9.05582	4.50303	10.1052	2.39972	0.831985	-4.55279	-7.70551	0.831985	4.55279	7.70551	-0.831985	-6.12915
1421854_at	Fgl2	13.01	24.8155	26.15	5.35	937.648	7.76967	3.70155	4.63317	4.70874	2.41954	9.8729	2.95785	0.931621	-2.2892	-6.91505	0.931621	2.2892	6.91505	-0.931621	-4.60213
1421855_at	Fgl2	22.1805	80.4875	104.925	7.875	2025.42	8.80433	4.47122	6.33069	6.71321	2.97728	10.984	3.13821	1.85947	-3.73593	-7.84579	1.85947	3.73593	7.84579	-1.85947	-5.79086
1421917_at	Pdgfra	10.799	20.277	163.475	5.025	188.638	28.6957	3.43283	4.34177	7.35293	2.32912	7.55948	4.84276	0.908946	-5.0238	-2.71672	0.908946	5.0238	2.71672	-0.908946	-3.87026
1421992_a_at	Igfbp4	9.8215	182.596	241.1	42.475	40.5623	17.5087	3.29594	7.51251	7.91349	5.40854	5.34207	4.13	4.21657	-2.50495	-1.21207	4.21657	2.50495	1.21207	-4.21657	-1.85851
1422168_a_at	Bdnf	35.9675	620.633	37.5	41.25	107.196	13.046	5.16862	9.2776	5.22882	5.36632	6.7441	3.70554	4.10897	0.137504	-3.03857	4.10897	0.137504	3.03857	-4.10897	-1.45053
1422208_a_at	Gnb5	40.477	66.1135	197.775	108.175	199.49	39.9617	5.33903	6.04687	7.62772	6.75722	7.64017	5.32054	0.707843	-0.870493	-2.31963	0.707843	0.870493	2.31963	-0.707843	-1.59506
1422264_s_at	Klf9	233.768	408.813	119.9	3.325	396.917	11.674	7.86894	8.6753	6.90569	1.73335	8.63269	3.54523	0.806361	-5.17233	-5.08747	0.806361	5.17233	5.08747	-0.806361	-5.1299
1422473_at	Pde4b	9.108	38.7205	2738.78	104.25	8252.77	62.349	3.18713	5.27503	11.4193	6.7039	13.0107	5.96229	2.08789	-4.71541	-7.04837	2.08789	4.71541	7.04837	-2.08789	-5.88189
1422474_at	Pde4b	51.334	168.268	3081.93	193.675	14872.2	388.286	5.68184	7.39462	11.5896	7.59749	13.8603	8.60098	1.71278	-3.99212	-5.25935	1.71278	3.99212	5.25935	-1.71278	-4.62574
1422477_at	Cables1	8.0585	22.218	367.2	37.3	236.276	5.26567	3.01051	4.47366	8.52042	5.2211	7.88433	2.39662	1.46315	-3.29932	-5.48772	1.46315	3.29932	5.48772	-1.46315	-4.39352
1422504_at	Glrb	41.0585	82.636	167.975	13.675	99.051	20.5347	5.35961	6.3687	7.3921	3.77347	6.6301	4.35999	1.00909	-3.61863	-2.27011	1.00909	3.61863	2.27011	-1.00909	-2.94437
1422510_at	Ctdspl	57.8755	90.4985	855.125	123.175	1065.46	186.332	5.85488	6.49982	9.73999	6.94457	10.0573	7.54173	0.644941	-2.79543	-2.51552	0.644941	2.79543	2.51552	-0.644941	-2.65547
1422528_a_at	Zfp36l1	69.1015	111.102	200	28.275	120.126	10.6977	6.11065	6.79573	7.64386	4.82146	6.90841	3.41922	0.685089	-2.8224	-3.48918	0.685089	2.8224	3.48918	-0.685089	-3.15579
1422541_at	Ptprm	51.4445	107.823	192.4	113.4	147.403	28.8173	5.68494	6.75251	7.58796	6.82528	7.20363	4.84886	1.06757	-0.762688	-2.35476	1.06757	0.762688	2.35476	-1.06757	-1.55872
1422557_s_at	Mt1	1427.7	5854.02	8302.95	2482.53	27549.3	2557.31	10.4795	12.5152	13.0194	11.2776	14.7497	11.3204	2.03573	-1.74182	-3.42932	2.03573	1.74182	3.42932	-2.03573	-2.58557
1422561_at	Adamts5 /// LOC100048332	156.226	522.039	688.375	33.375	826.468	4.829	7.28749	9.02801	9.42705	5.0607	9.69082	2.27172	1.74053	-4.36635	-7.41909	1.74053	4.36635	7.41909	-1.74053	-5.89272
1422571_at	Thbs2	94.4285	524.197	332.675	61.7	512.506	9.542	6.56115	9.03397	8.37797	5.9472	9.00143	3.25429	2.47282	-2.43077	-5.74713	2.47282	2.43077	5.74713	-2.47282	-4.08895
1422587_at	Tmem45a	15.301	246.017	164.5	4.1	12.156	4.659	3.93555	7.94261	7.36194	2.03562	3.6036	2.22002	4.00706	-5.32632	-1.38358	4.00706	5.32632	1.38358	-4.00706	-3.35495
1422603_at	Rnase4	275.558	420.575	551.475	97.6	2458.4	121.509	8.10621	8.71622	9.10715	6.60881	11.2635	6.92492	0.610005	-2.49834	-4.33858	0.610005	2.49834	4.33858	-0.610005	-3.41846
1422631_at	Ahr	159.865	696.236	911.825	98.55	6099.42	199.562	7.32071	9.44343	9.83261	6.62278	12.5745	7.64069	2.12272	-3.20983	-4.93376	2.12272	3.20983	4.93376	-2.12272	-4.0718
1422640_at	Pcdhb9	101.332	621.617	333.925	19.275	929.482	7.756	6.66295	9.27988	8.38338	4.26866	9.86028	2.95531	2.61693	-4.11472	-6.90497	2.61693	4.11472	6.90497	-2.61693	-5.50985
1422645_at	Hfe	29.147	97.524	257.075	53.175	356.322	12.166	4.86528	6.60769	8.00605	5.73268	8.47704	3.60478	1.74241	-2.27337	-4.87225	1.74241	2.27337	4.87225	-1.74241	-3.57281
1422698_s_at	Jarid2	40.331	79.997	1324.5	243.95	1214.81	337.957	5.33382	6.32187	10.3712	7.93044	10.2465	8.4007	0.988057	-2.44079	-1.84582	0.988057	2.44079	1.84582	-0.988057	-2.14331
1422780_at	Pxmp4	9.693	14.5655	208.425	75.15	27.0207	6.60267	3.27694	3.86448	7.70338	6.2317	4.75599	2.72305	0.58754	-1.47168	-2.03294	0.58754	1.47168	2.03294	-0.58754	-1.75231
1422782_s_at	Tlr3	5.1785	11.0515	88.15	25.1	158.899	23.24	2.37253	3.46617	6.46189	4.64962	7.31196	4.53854	1.09364	-1.81227	-2.77343	1.09364	1.81227	2.77343	-1.09364	-2.29285
1422877_at	Pcdhb12	8.6705	42.3425	45.6	6.65	38.8643	4.626	3.11612	5.40403	5.51096	2.73335	5.28037	2.20977	2.28792	-2.77761	-3.07061	2.28792	2.77761	3.07061	-2.28792	-2.92411
1422912_at	Bmp4	31.1115	124.874	1717.12	26.625	1654.29	8.122	4.95938	6.96434	10.7458	4.73471	10.692	3.02184	2.00496	-6.01107	-7.67016	2.00496	6.01107	7.67016	-2.00496	-6.84062
1422924_at	Tnfsf9	9.9815	36.1955	128.2	68.275	249.199	16.1647	3.31926	5.17774	7.00225	6.09329	7.96115	4.01477	1.85848	-0.908967	-3.94638	1.85848	0.908967	3.94638	-1.85848	-2.42767
1422997_s_at	Acot1 /// Acot2 /// LOC100044830	24.2305	39.876	135.025	61.9	175.85	49.216	4.59875	5.31745	7.07708	5.95187	7.4582	5.62106	0.718697	-1.12522	-1.83715	0.718697	1.12522	1.83715	-0.718697	-1.48118
1423100_at	Fos	752.879	2338.09	11150.1	840.375	46209.7	144.306	9.55627	11.1911	13.4448	9.71489	15.4959	7.17299	1.63484	-3.72988	-8.32292	1.63484	3.72988	8.32292	-1.63484	-6.0264
1423135_at	Thy1	13.852	234.091	508.15	123.525	583.608	41.7547	3.79202	7.87093	8.98911	6.94866	9.18886	5.38387	4.0789	-2.04045	-3.80499	4.0789	2.04045	3.80499	-4.0789	-2.92272
1423153_x_at	Cfh /// LOC100048018	50.356	3433.53	133.075	3.5	2239.52	21.531	5.65409	11.7455	7.0561	1.80735	11.129	4.42834	6.09138	-5.24874	-6.70063	6.09138	5.24874	6.70063	-6.09138	-5.97468
1423233_at	Cebpd	410.613	2931.7	5321.48	125.425	17604.8	88.2363	8.68163	11.5175	12.3776	6.97068	14.1037	6.4633	2.83589	-5.40693	-7.64038	2.83589	5.40693	7.64038	-2.83589	-6.52366
1423285_at	Coch	15.1775	55.9585	120.725	35.725	22.488	6.57333	3.92386	5.80629	6.91558	5.15886	4.49108	2.71663	1.88242	-1.75672	-1.77446	1.88242	1.75672	1.77446	-1.88242	-1.76559
1423309_at	Tgoln1	1169.25	1655.25	2294.75	746.825	5966.7	845.266	10.1914	10.6928	11.1641	9.54463	12.5427	9.72326	0.501467	-1.61949	-2.81946	0.501467	1.61949	2.81946	-0.501467	-2.21948
1423407_a_at	Fbln2	65.496	1161.93	256.375	58.625	556.912	69.5267	6.03333	10.1823	8.00211	5.87344	9.12131	6.11949	4.14898	-2.12867	-3.00181	4.14898	2.12867	3.00181	-4.14898	-2.56524
1423413_at	Ndrg1	5.157	10.286	283.925	11.575	639.629	17.0823	2.36653	3.36261	8.14937	3.53294	9.32109	4.09443	0.996078	-4.61643	-5.22666	0.996078	4.61643	5.22666	-0.996078	-4.92154
1423484_at	Bicc1	36.2815	441.801	664.05	65.975	361.257	10.3797	5.18116	8.78725	9.37515	6.04385	8.49688	3.37569	3.60609	-3.3313	-5.12119	3.60609	3.3313	5.12119	-3.60609	-4.22625
1423606_at	Postn	2529.59	7011.14	327.025	151.75	644.813	54.303	11.3047	12.7754	8.35326	7.24555	9.33274	5.76296	1.47074	-1.1077	-3.56978	1.47074	1.1077	3.56978	-1.47074	-2.33874
1423608_at	Itm2a	8996.51	14996.7	4325.82	1290.22	17830.6	1485.59	13.1351	13.8724	12.0788	10.3334	14.1221	10.5368	0.737208	-1.74535	-3.58525	0.737208	1.74535	3.58525	-0.737208	-2.6653
1423669_at	Col1a1	33.874	48.394	77.55	4.225	15.3317	6.51933	5.08211	5.59676	6.27705	2.07895	3.93844	2.70472	0.51465	-4.1981	-1.23372	0.51465	4.1981	1.23372	-0.51465	-2.71591
1423754_at	Ifitm3	712.176	3613.26	2947.78	842.075	8775.95	2784.2	9.47609	11.8191	11.5254	9.7178	13.0993	11.443	2.343	-1.80761	-1.65629	2.343	1.80761	1.65629	-2.343	-1.73195
1423756_s_at	Igfbp4	74.674	2021.12	2668	141.525	1144.04	110.662	6.22253	10.9809	11.3815	7.14491	10.1599	6.79002	4.75841	-4.23663	-3.3699	4.75841	4.23663	3.3699	-4.75841	-3.80327
1423757_x_at	Igfbp4	25.5925	411.118	1359.28	162.5	120.966	18.1783	4.67765	8.68341	10.4086	7.3443	6.91846	4.18415	4.00576	-3.06433	-2.73431	4.00576	3.06433	2.73431	-4.00576	-2.89932
1423768_at	Unc93b1	34.7255	58.0725	419.525	64.95	83.5383	29.6303	5.11792	5.85978	8.71261	6.02126	6.38437	4.889	0.74186	-2.69136	-1.49536	0.74186	2.69136	1.49536	-0.74186	-2.09336
1423771_at	Prkcdbp	152.885	229.919	405.875	158.375	718.83	69.2217	7.2563	7.84499	8.66489	7.3072	9.48951	6.11315	0.588687	-1.35769	-3.37636	0.588687	1.35769	3.37636	-0.588687	-2.36702
1423792_a_at	Cmtm6	667.348	972.038	359	118.025	1387.29	494.858	9.3823	9.92487	8.48784	6.88295	10.4381	8.95087	0.542573	-1.60489	-1.48718	0.542573	1.60489	1.48718	-0.542573	-1.54604
1423878_at	Gypc	62.752	118.326	217.925	91.375	340.387	72.351	5.97159	6.88663	7.76769	6.51373	8.41103	6.17694	0.91504	-1.25396	-2.23409	0.91504	1.25396	2.23409	-0.91504	-1.74402
1423909_at	Tmem176a	225.008	945.425	528.9	381.25	586.208	100.466	7.81384	9.88482	9.04685	8.57459	9.19527	6.65056	2.07098	-0.472258	-2.54471	2.07098	0.472258	2.54471	-2.07098	-1.50848
1423996_a_at	Il4ra	11.321	140.934	34.275	7.25	16.231	9.76367	3.50093	7.13887	5.09908	2.85798	4.02068	3.28742	3.63794	-2.2411	-0.733257	3.63794	2.2411	0.733257	-3.63794	-1.48718
1424026_s_at	BC013529	465.322	731.739	445.325	188.7	934.646	252.446	8.86209	9.51518	8.79871	7.55995	9.86828	7.97983	0.653099	-1.23876	-1.88845	0.653099	1.23876	1.88845	-0.653099	-1.56361
1424030_at	Grhl1 /// LOC100043996	98.362	166.446	63	23.775	41.3867	14.6787	6.62003	7.37891	5.97728	4.57137	5.37109	3.87565	0.758881	-1.40591	-1.49545	0.758881	1.40591	1.49545	-0.758881	-1.45068
1424034_at	Rora	271.863	397.412	1067.5	74.6	1818.85	4.704	8.08673	8.63449	10.06	6.2211	10.8288	2.23389	0.547758	-3.83892	-8.59492	0.547758	3.83892	8.59492	-0.547758	-6.21692
1424067_at	Icam1	4.9185	7.9905	306.55	16.025	380.6	6.593	2.29822	2.99829	8.25998	4.00225	8.57213	2.72094	0.700067	-4.25773	-5.8512	0.700067	4.25773	5.8512	-0.700067	-5.05446
1424186_at	Ccdc80	357.146	2441.32	581.1	105.05	1672.35	8.80267	8.48037	11.2534	9.18264	6.71493	10.7077	3.13794	2.77308	-2.46771	-7.56972	2.77308	2.46771	7.56972	-2.77308	-5.01872
1424187_at	Ccdc80	35.93	139.144	36.75	10.775	164.246	12.5407	5.16712	7.12043	5.19967	3.42962	7.35971	3.64854	1.95332	-1.77006	-3.71117	1.95332	1.77006	3.71117	-1.95332	-2.74061
1424208_at	Ptger4	418.363	2456.66	1160.17	341.85	5689.38	990.808	8.70861	11.2625	10.1801	8.41722	12.4741	9.95246	2.55387	-1.76291	-2.52159	2.55387	1.76291	2.52159	-2.55387	-2.14225
1424220_a_at	Porcn	182.258	374.227	171.75	97.075	111.93	20.9337	7.50984	8.54777	7.42417	6.60103	6.80646	4.38775	1.03793	-0.823138	-2.4187	1.03793	0.823138	2.4187	-1.03793	-1.62092
1424318_at	1110067D22Rik	22.045	46.228	336.125	51.5	883.22	43.603	4.46238	5.5307	8.39285	5.6865	9.78663	5.44636	1.06832	-2.70635	-4.34027	1.06832	2.70635	4.34027	-1.06832	-3.52331
1424382_at	Rcn3	150.699	339.346	688.95	94.525	1513.64	63.192	7.23553	8.40661	9.42826	6.56262	10.5638	5.98167	1.17109	-2.86563	-4.58214	1.17109	2.86563	4.58214	-1.17109	-3.72389
1424400_a_at	Aldh1l1 /// LOC100047937	6.443	9.12	81.875	32.75	13.7813	4.64867	2.68773	3.18903	6.35535	5.03342	3.78464	2.21682	0.501301	-1.32193	-1.56783	0.501301	1.32193	1.56783	-0.501301	-1.44488
1424407_s_at	Cbx6	157.363	243.024	527.5	252.275	326.141	81.522	7.29795	7.92495	9.04303	7.97885	8.34935	6.34912	0.627004	-1.06417	-2.00023	0.627004	1.06417	2.00023	-0.627004	-1.5322
1424420_at	Ccpg1	318.935	536.207	250.225	40.35	701.176	54.5997	8.31712	9.06664	7.96708	5.3345	9.45363	5.77082	0.749524	-2.63259	-3.68281	0.749524	2.63259	3.68281	-0.749524	-3.1577
1424463_at	Mfsd6	253.743	373.713	1152	242.9	2128.53	255.096	7.98722	8.54579	10.1699	7.92422	11.0556	7.9949	0.558563	-2.24571	-3.06075	0.558563	2.24571	3.06075	-0.558563	-2.65323
1424478_at	Bbs2	47.163	90.794	166.05	56.325	121.26	23.1997	5.55958	6.50453	7.37547	5.8157	6.92196	4.53603	0.944941	-1.55977	-2.38593	0.944941	1.55977	2.38593	-0.944941	-1.97285
1424524_at	Dram1	42.847	98.844	264	76.925	274.576	51.546	5.42112	6.62708	8.04439	6.26538	8.10106	5.68779	1.20596	-1.77901	-2.41327	1.20596	1.77901	2.41327	-1.20596	-2.09614
1424544_at	Nrbp2	106.921	159.963	1002.9	44.6	587.925	8.344	6.74041	7.32159	9.96996	5.47897	9.19949	3.06074	0.581186	-4.49099	-6.13875	0.581186	4.49099	6.13875	-0.581186	-5.31487
1424671_at	Plekhf1	137.352	256.651	848.85	353.5	1191.27	169.809	7.10173	8.00367	9.72937	8.46557	10.2183	7.40777	0.901933	-1.2638	-2.81051	0.901933	1.2638	2.81051	-0.901933	-2.03716
1424733_at	P2ry14	177.222	282.945	503.925	19.65	241.685	5.28733	7.46942	8.14438	8.97707	4.29646	7.91698	2.40254	0.674957	-4.68061	-5.51444	0.674957	4.68061	5.51444	-0.674957	-5.09752
1424748_at	Galnt11	151.205	226.573	289.425	81.55	638.616	150.154	7.24036	7.82383	8.17705	6.34961	9.3188	7.2303	0.58347	-1.82743	-2.0885	0.58347	1.82743	2.0885	-0.58347	-1.95797
1424762_at	C1qtnf5 /// Mfrp	34.359	151.401	304.375	115.55	188.677	10.4607	5.10262	7.24224	8.24971	6.85237	7.55977	3.3869	2.13962	-1.39733	-4.17287	2.13962	1.39733	4.17287	-2.13962	-2.7851
1424763_at	Rsph9	9.7575	21.8845	86.1	28.15	95.414	12.9123	3.28651	4.45184	6.42794	4.81506	6.57613	3.69068	1.16533	-1.61288	-2.88545	1.16533	1.61288	2.88545	-1.16533	-2.24916
1424783_a_at	Ugt1a1 /// Ugt1a10 /// Ugt1a2 /// Ugt1a5 /// Ugt1a6a /// Ugt1a6b /// Ugt1a7c /// Ugt1a9	22.3835	135.421	237	11.075	182.362	11.1693	4.48436	7.08131	7.88874	3.46923	7.51066	3.48147	2.59694	-4.41951	-4.02919	2.59694	4.41951	4.02919	-2.59694	-4.22435
1424786_s_at	Wdr45	181.389	350.417	443.45	215.425	732.68	184.367	7.50294	8.45293	8.79263	7.75104	9.51704	7.52644	0.949986	-1.04159	-1.9906	0.949986	1.04159	1.9906	-0.949986	-1.51609
1424807_at	Lama4	49.5965	102.779	51.125	4.7	394.865	10.811	5.63217	6.68341	5.67596	2.23266	8.62522	3.43443	1.05124	-3.4433	-5.19079	1.05124	3.4433	5.19079	-1.05124	-4.31704
1424893_at	Ndel1	7.854	13.094	486.3	24.775	183.166	8.60833	2.97343	3.71083	8.9257	4.63081	7.51701	3.10573	0.737406	-4.29489	-4.41127	0.737406	4.29489	4.41127	-0.737406	-4.35308
1424899_at	Nmnat3	45.298	73.0275	61.25	24.225	73.6717	21.5913	5.50138	6.19037	5.93664	4.59842	6.20304	4.43238	0.688992	-1.33821	-1.77066	0.688992	1.33821	1.77066	-0.688992	-1.55444
1424932_at	Egfr	57.58	200.472	827.475	75.525	1534.96	58.7417	5.8475	7.64726	9.69257	6.23888	10.584	5.87631	1.79976	-3.45369	-4.70767	1.79976	3.45369	4.70767	-1.79976	-4.08068
1424988_at	Mylip	241.181	456.606	981.725	183.975	752.649	51.132	7.91398	8.8348	9.93918	7.52337	9.55583	5.67615	0.920829	-2.41581	-3.87968	0.920829	2.41581	3.87968	-0.920829	-3.14774
1425505_at	Mylk	30.601	55.468	136.025	15	130.748	8.928	4.93551	5.79358	7.08773	3.90689	7.03065	3.15834	0.858077	-3.18084	-3.87231	0.858077	3.18084	3.87231	-0.858077	-3.52657
1425506_at	Mylk	83.881	129.241	517.875	33.875	901.048	21.3377	6.39027	7.01392	9.01646	5.08215	9.81546	4.41533	0.623648	-3.93431	-5.40013	0.623648	3.93431	5.40013	-0.623648	-4.66722
1425514_at	Pik3r1	46.5895	116.133	274.25	26.625	1028.17	77.6503	5.54193	6.85963	8.09935	4.73471	10.0059	6.27892	1.3177	-3.36464	-3.72694	1.3177	3.36464	3.72694	-1.3177	-3.54579
1425515_at	Pik3r1	58.661	162.191	40.175	13.05	11.1947	5.03533	5.87433	7.34155	5.32823	3.70598	3.48474	2.33209	1.46722	-1.62225	-1.15265	1.46722	1.62225	1.15265	-1.46722	-1.38745
1425546_a_at	Trf	7.7905	44.298	315.55	4.25	659.772	6.59867	2.96172	5.46917	8.30172	2.08746	9.36582	2.72217	2.50745	-6.21426	-6.64365	2.50745	6.21426	6.64365	-2.50745	-6.42896
1425603_at	Tmem176a	90.4725	448.272	432.525	136.975	235.84	59.7007	6.49941	8.80823	8.75664	7.09777	7.88166	5.89968	2.30882	-1.65887	-1.98199	2.30882	1.65887	1.98199	-2.30882	-1.82043
1425706_a_at	Ddb2	12.405	25.2905	105.425	35.425	94.971	24.492	3.63285	4.66052	6.72007	5.1467	6.56942	4.61424	1.02767	-1.57338	-1.95518	1.02767	1.57338	1.95518	-1.02767	-1.76428
1425814_a_at	Calcrl	49.189	341.236	254.75	27.4	246.226	84.794	5.62026	8.41462	7.99294	4.7761	7.94384	6.40589	2.79436	-3.21683	-1.53795	2.79436	3.21683	1.53795	-2.79436	-2.37739
1425896_a_at	Fbn1	237.7	376.467	342.475	139.9	713.635	171.364	7.893	8.55638	8.41985	7.12825	9.47904	7.42092	0.663383	-1.2916	-2.05813	0.663383	1.2916	2.05813	-0.663383	-1.67486
1425913_a_at	Spats2l	545.024	866.416	1068.62	174.5	1090.49	170.5	9.09018	9.75892	10.0615	7.44708	10.0908	7.41363	0.66874	-2.61446	-2.67714	0.66874	2.61446	2.67714	-0.66874	-2.6458
1425919_at	Ndufa12	6.3665	9.1465	73.875	15.2	75.842	27.4783	2.6705	3.19322	6.20701	3.926	6.24493	4.78022	0.522719	-2.28101	-1.4647	0.522719	2.28101	1.4647	-0.522719	-1.87286
1426083_a_at	Btg1 /// LOC100047353	5283.78	14166.4	3692.88	869.525	17501.9	2834.35	12.3674	13.7902	11.8505	9.76408	14.0952	11.4688	1.42283	-2.08645	-2.62642	1.42283	2.08645	2.62642	-1.42283	-2.35643
1426210_x_at	Parp3	1492.5	2156.47	361.825	212.775	1451.12	314.337	10.5435	11.0745	8.49915	7.73318	10.503	8.29617	0.530947	-0.765963	-2.20679	0.530947	0.765963	2.20679	-0.530947	-1.48637
1426218_at	Glcci1	111.766	165.477	289.475	68.9	145.409	54.541	6.80434	7.37049	8.17729	6.10643	7.18397	5.76927	0.566143	-2.07086	-1.4147	0.566143	2.07086	1.4147	-0.566143	-1.74278
1426221_at	Vwa5a	229.947	1114.74	416.675	129.25	755.192	29.4173	7.84516	10.1225	8.70278	7.01402	9.5607	4.87859	2.27733	-1.68876	-4.6821	2.27733	1.68876	4.6821	-2.27733	-3.18543
1426246_at	Pros1	180.293	1862.45	334.525	83.375	1473.62	108.265	7.4942	10.863	8.38597	6.38154	10.5252	6.75842	3.36878	-2.00443	-3.76673	3.36878	2.00443	3.76673	-3.36878	-2.88558
1426260_a_at	Ugt1a1 /// Ugt1a10 /// Ugt1a2 /// Ugt1a5 /// Ugt1a6a /// Ugt1a6b /// Ugt1a7c /// Ugt1a9	25.0315	150.107	281.2	27.75	360.714	8.078	4.64567	7.22985	8.13545	4.79442	8.49471	3.014	2.58417	-3.34104	-5.48071	2.58417	3.34104	5.48071	-2.58417	-4.41088
1426261_s_at	Ugt1a1 /// Ugt1a10 /// Ugt1a2 /// Ugt1a5 /// Ugt1a6a /// Ugt1a6b /// Ugt1a7c /// Ugt1a9	9.7855	31.0565	34.8	13.85	49.7657	6.24467	3.29065	4.95682	5.12102	3.79181	5.63708	2.64262	1.66618	-1.3292	-2.99445	1.66618	1.3292	2.99445	-1.66618	-2.16183
1426263_at	Cadm4	27.3345	40.875	77.05	59.725	222.452	35.4013	4.77265	5.35315	6.26772	5.90026	7.79735	5.14573	0.580496	-0.36746	-2.65162	0.580496	0.36746	2.65162	-0.580496	-1.50954
1426272_at	Lmbr1	156.89	265.818	214.125	79.075	331.496	78.2863	7.29361	8.05429	7.74231	6.30515	8.37285	6.29069	0.760685	-1.43716	-2.08216	0.760685	1.43716	2.08216	-0.760685	-1.75966
1426368_at	LOC100044115 /// Rin2	71.0745	397.852	78.275	42.4	405.404	18.5433	6.15126	8.63609	6.29048	5.40599	8.66322	4.21283	2.48483	-0.884487	-4.45039	2.48483	0.884487	4.45039	-2.48483	-2.66744
1426435_at	Tmem135	149.54	216.913	229.375	104.375	352.268	61.6037	7.22439	7.76098	7.84156	6.70563	8.46053	5.94494	0.536588	-1.13593	-2.51559	0.536588	1.13593	2.51559	-0.536588	-1.82576
1426436_at	Tmem159	39.4345	94.345	296.85	125.175	120.448	26.885	5.30139	6.55987	8.21359	6.9678	6.91227	4.74873	1.25849	-1.24579	-2.16354	1.25849	1.24579	2.16354	-1.25849	-1.70466
1426501_a_at	Tifa	5.0055	26.7745	64.925	17.575	10.1123	4.626	2.32351	4.74279	6.0207	4.13545	3.33804	2.20977	2.41927	-1.88525	-1.12828	2.41927	1.88525	1.12828	-2.41927	-1.50676
1426575_at	Sgms1	64.3455	162.774	64.8	33.325	55.025	10.8153	6.00777	7.34673	6.01792	5.05853	5.78202	3.43501	1.33896	-0.959389	-2.34701	1.33896	0.959389	2.34701	-1.33896	-1.6532
1426576_at	Sgms1	179.989	395.782	131.475	31.85	216.176	54.3503	7.49176	8.62856	7.03864	4.99322	7.75606	5.76422	1.1368	-2.04542	-1.99185	1.1368	2.04542	1.99185	-1.1368	-2.01864
1426587_a_at	Stat3	413.089	795.951	1389.4	141.6	4285.57	126.622	8.69031	9.63653	10.4402	7.14568	12.0653	6.98438	0.946226	-3.29457	-5.08089	0.946226	3.29457	5.08089	-0.946226	-4.18773
1426594_at	Frmd4b	273.763	399.779	17.35	11.325	123.422	16.9063	8.09678	8.64306	4.11686	3.50144	6.94746	4.07949	0.546275	-0.615425	-2.86796	0.546275	0.615425	2.86796	-0.546275	-1.74169
1426624_a_at	Ypel3	122.272	175.363	1105.7	182.925	540.309	25.0873	6.93395	7.4542	10.1107	7.51511	9.07764	4.64889	0.52025	-2.59564	-4.42875	0.52025	2.59564	4.42875	-0.52025	-3.5122
1426721_s_at	Tiparp	733.185	1381.98	2103	383.725	2890.52	517.209	9.51803	10.4325	11.0382	8.58393	11.4971	9.0146	0.914488	-2.4543	-2.48251	0.914488	2.4543	2.48251	-0.914488	-2.46841
1426732_at	Des	10.9785	45.251	282.15	51.875	395.831	15.9497	3.45661	5.49988	8.14032	5.69697	8.62874	3.99545	2.04327	-2.44335	-4.63329	2.04327	2.44335	4.63329	-2.04327	-3.53832
1426734_at	Fam43a	14.184	67.549	90.95	26.225	160.682	7.718	3.82619	6.07786	6.507	4.71287	7.32806	2.94823	2.25167	-1.79413	-4.37984	2.25167	1.79413	4.37984	-2.25167	-3.08698
1426743_at	Appl2	103.163	226.681	1158.25	209.925	1643.79	160.581	6.68879	7.82452	10.1777	7.71373	10.6828	7.32715	1.13573	-2.464	-3.35566	1.13573	2.464	3.35566	-1.13573	-2.90983
1426785_s_at	Mgll	37.7985	145.151	405.4	29.475	594.718	12.281	5.24026	7.18141	8.6632	4.88142	9.21606	3.61836	1.94115	-3.78178	-5.59771	1.94115	3.78178	5.59771	-1.94115	-4.68974
1426801_at		164.87	287.82	377.525	101.95	1814.91	255.804	7.36519	8.16902	8.56043	6.67172	10.8257	7.9989	0.803838	-1.88871	-2.82678	0.803838	1.88871	2.82678	-0.803838	-2.35775
1426818_at	Arrdc4	10.5145	16.5445	55.125	8.125	71.7463	6.078	3.39431	4.04828	5.78463	3.02237	6.16483	2.6036	0.653971	-2.76227	-3.56124	0.653971	2.76227	3.56124	-0.653971	-3.16175
1426858_at	Inhbb /// LOC100046802	143.154	1557.43	408.7	153.975	682.623	22.0197	7.16142	10.605	8.6749	7.26655	9.41495	4.46072	3.44353	-1.40835	-4.95423	3.44353	1.40835	4.95423	-3.44353	-3.18129
1426937_at	6330406I15Rik	16.239	330.818	1057.6	4.45	3585.47	6.07833	4.02139	8.3699	10.0466	2.15381	11.8079	2.60368	4.34851	-7.89277	-9.20427	4.34851	7.89277	9.20427	-4.34851	-8.54852
1426940_at	Sidt2	131.569	221.916	886.7	318.85	946.314	155.59	7.03967	7.79387	9.7923	8.31673	9.88617	7.28161	0.754196	-1.47557	-2.60457	0.754196	1.47557	2.60457	-0.754196	-2.04007
1426947_x_at	Col6a2	12.0115	18.6075	856.875	93.9	738.831	9.14133	3.58634	4.21781	9.74294	6.55305	9.5291	3.1924	0.631468	-3.18989	-6.3367	0.631468	3.18989	6.3367	-0.631468	-4.76329
1427020_at	Scara3	18.5045	103.228	578.75	58.625	504.827	12.7707	4.2098	6.68968	9.1768	5.87344	8.97964	3.67476	2.47988	-3.30335	-5.30488	2.47988	3.30335	5.30488	-2.47988	-4.30412
1427034_at	Ace	14.28	64.815	100.85	10.2	54.5317	19.9757	3.83592	6.01826	6.65607	3.3505	5.76902	4.32017	2.18233	-3.30557	-1.44885	2.18233	3.30557	1.44885	-2.18233	-2.37721
1427035_at	Slc39a14	61.6355	212.778	3055.45	750	6769.31	618.49	5.94569	7.73321	11.5772	9.55075	12.7248	9.27261	1.78752	-2.02642	-3.45219	1.78752	2.02642	3.45219	-1.78752	-2.7393
1427040_at	Mdfic	817.045	1470.43	3017.78	839.175	5840.58	1530.94	9.67427	10.522	11.5593	9.71283	12.5119	10.5802	0.847752	-1.84644	-1.93169	0.847752	1.84644	1.93169	-0.847752	-1.88907
1427050_at	Txndc16	104.263	232.922	282.6	54.675	273.022	10.6313	6.70409	7.8637	8.14262	5.77281	8.09287	3.41025	1.15961	-2.36981	-4.68262	1.15961	2.36981	4.68262	-1.15961	-3.52621
1427053_at	Abi3bp	6.324	32.758	57.95	3.6	216.876	7.81867	2.66084	5.03378	5.85674	1.848	7.76073	2.96692	2.37294	-4.00874	-4.79381	2.37294	4.00874	4.79381	-2.37294	-4.40127
1427054_s_at	Abi3bp	9.2725	58.8755	304.525	7.55	937.01	4.70367	3.21296	5.8796	8.25042	2.91648	9.87192	2.23379	2.66664	-5.33394	-7.63813	2.66664	5.33394	7.63813	-2.66664	-6.48604
1427074_at	Pcmtd2	504.313	755.039	310.65	107.1	1091	217.306	8.97818	9.56041	8.27915	6.74281	10.0914	7.76358	0.582231	-1.53633	-2.32785	0.582231	1.53633	2.32785	-0.582231	-1.93209
1427371_at	Abca8a	22.2045	51.281	5000.12	29.65	12381.5	9.369	4.47278	5.68035	12.2877	4.88996	13.5959	3.2279	1.20757	-7.39779	-10.368	1.20757	7.39779	10.368	-1.20757	-8.88289
1427405_s_at	Rab11fip5	205.746	412.067	70.3	40.825	249.835	19.6897	7.68472	8.68673	6.13545	5.35138	7.96483	4.29937	1.00201	-0.784072	-3.66546	1.00201	0.784072	3.66546	-1.00201	-2.22477
1427425_at	9130208E07Rik	96.318	143.423	126.6	28.7	313.173	42.9563	6.58973	7.16413	6.98413	4.84298	8.29082	5.4248	0.574394	-2.14115	-2.86602	0.574394	2.14115	2.86602	-0.574394	-2.50359
1427604_a_at	Atp9a	20.465	269.159	64.15	20.2	120.717	16.353	4.35509	8.07231	6.00338	4.33628	6.91548	4.03148	3.71723	-1.66709	-2.884	3.71723	1.66709	2.884	-3.71723	-2.27555
1427682_a_at	Egr2	263.265	479.356	1633.88	27.25	8325.18	72.225	8.04037	8.90495	10.6741	4.76818	13.0233	6.17443	0.864578	-5.9059	-6.84884	0.864578	5.9059	6.84884	-0.864578	-6.37737
1427683_at	Egr2	125.084	266.668	3274.95	53.55	16804.1	91.7683	6.96675	8.0589	11.6773	5.74281	14.0365	6.51992	1.09216	-5.93444	-7.5166	1.09216	5.93444	7.5166	-1.09216	-6.72552
1427742_a_at	Klf6	487.497	771.273	320.475	118.475	1239.82	114.99	8.92925	9.5911	8.32407	6.88844	10.2759	6.84536	0.661848	-1.43563	-3.43055	0.661848	1.43563	3.43055	-0.661848	-2.43309
1427773_a_at	Rabac1	686.881	1182.24	644.2	394.275	674.799	141.428	9.42392	10.2073	9.33136	8.62306	9.39831	7.14393	0.783385	-0.708306	-2.25439	0.783385	0.708306	2.25439	-0.783385	-1.48135
1427776_a_at	Fgfr4	23.7255	47.3335	595.95	68.525	848.459	16.1677	4.56837	5.56479	9.21905	6.09856	9.7287	4.01504	0.996423	-3.12049	-5.71366	0.996423	3.12049	5.71366	-0.996423	-4.41707
1427844_a_at	Cebpb	209.66	1141.51	359.975	23.725	139.767	8.597	7.71191	10.1567	8.49175	4.56834	7.12688	3.10383	2.44482	-3.92342	-4.02304	2.44482	3.92342	4.02304	-2.44482	-3.97323
1427883_a_at	Col3a1	5767.99	20886.1	7408.12	1712.5	30216.3	2089.12	12.4939	14.3503	12.8549	10.7419	14.883	11.0287	1.85641	-2.113	-3.85436	1.85641	2.113	3.85436	-1.85641	-2.98368
1427884_at	Col3a1	401.871	1270.07	849.05	82.7	3590.88	109.983	8.65059	10.3107	9.72971	6.36982	11.8101	6.78113	1.6601	-3.35989	-5.02899	1.6601	3.35989	5.02899	-1.6601	-4.19444
1427981_a_at	Csad	54.713	120.728	173.25	54.075	242.902	71.7273	5.77381	6.91562	7.43671	5.75689	7.92423	6.16445	1.14181	-1.67982	-1.75978	1.14181	1.67982	1.75978	-1.14181	-1.7198
1428288_at	Klf9	1759.57	2962.27	6324.07	267.175	12965.3	234.076	10.781	11.5325	12.6266	8.06164	13.6624	7.87083	0.751478	-4.565	-5.79154	0.751478	4.565	5.79154	-0.751478	-5.17827
1428306_at	Ddit4	412.316	2075.24	1150.62	423.175	174.537	26.2617	8.68761	11.0191	10.1682	8.72511	7.44739	4.71489	2.33145	-1.44309	-2.73251	2.33145	1.44309	2.73251	-2.33145	-2.0878
1428330_at	Dopey2	125.288	221.931	282.9	99	156.743	19.0097	6.9691	7.79397	8.14415	6.62936	7.29226	4.24866	0.824866	-1.51479	-3.0436	0.824866	1.51479	3.0436	-0.824866	-2.2792
1428349_s_at	Ebf3	49.2535	77.0615	341.15	98.775	913.787	148.051	5.62215	6.26794	8.41426	6.62607	9.83571	7.20995	0.645784	-1.78819	-2.62576	0.645784	1.78819	2.62576	-0.645784	-2.20697
1428394_at	Lrrc8a /// Phyhd1	71.717	103.659	170.125	28.425	181.328	15.0667	6.16424	6.6957	7.41045	4.82909	7.50246	3.91329	0.531458	-2.58136	-3.58917	0.531458	2.58136	3.58917	-0.531458	-3.08527
1428485_at	Car12	6.8065	347.61	397.475	31.9	45.1873	8.618	2.76691	8.44132	8.63472	4.99548	5.49785	3.10735	5.67441	-3.63924	-2.39049	5.67441	3.63924	2.39049	-5.67441	-3.01486
1428500_at	2210419D22Rik	157.823	223.006	440.25	201.7	391.25	124.851	7.30216	7.80094	8.78218	7.65607	8.61195	6.96406	0.498778	-1.12611	-1.64788	0.498778	1.12611	1.64788	-0.498778	-1.387
1428942_at	Mt2	1509.65	10599.2	9043	1978.53	30415.2	2236.89	10.56	13.3717	13.1426	10.9502	14.8925	11.1273	2.81166	-2.19238	-3.76523	2.81166	2.19238	3.76523	-2.81166	-2.9788
1429033_at	Gcc1	78.96	117.847	289.5	63.375	1981.48	60.4717	6.30305	6.88077	8.17742	5.98584	10.9524	5.91819	0.577721	-2.19158	-5.03418	0.577721	2.19158	5.03418	-0.577721	-3.61288
1429144_at	Prei4	348.533	499.041	301.65	88.95	760.51	105.57	8.44515	8.96301	8.23673	6.47492	9.57082	6.72206	0.517864	-1.76181	-2.84876	0.517864	1.76181	2.84876	-0.517864	-2.30529
1429473_at	Zfp869	296.969	427.921	135.85	63.2	957.216	269.044	8.21417	8.7412	7.08587	5.98185	9.9027	8.0717	0.527036	-1.10402	-1.831	0.527036	1.10402	1.831	-0.527036	-1.46751
1429514_at	Ppap2b	383.933	942.938	734.65	153.825	2075.92	173.631	8.58471	9.88102	9.52091	7.26515	11.0195	7.43988	1.29631	-2.25577	-3.57965	1.29631	2.25577	3.57965	-1.29631	-2.91771
1429582_at	Nacc2	100.972	205.001	152.575	42	232.629	44.7657	6.6578	7.67949	7.25337	5.39232	7.86189	5.48432	1.02169	-1.86106	-2.37757	1.02169	1.86106	2.37757	-1.02169	-2.11931
1429830_a_at	Cd59a	17.953	29.401	50.025	14.1	15.7887	7.90867	4.16615	4.87779	5.64458	3.81762	3.98082	2.98343	0.71164	-1.82695	-0.997383	0.71164	1.82695	0.997383	-0.71164	-1.41217
1430125_s_at	Pqlc1	111.526	236.044	869.6	109.35	1630.06	59.2177	6.80124	7.88292	9.76421	6.77281	10.6707	5.88796	1.08167	-2.9914	-4.78275	1.08167	2.9914	4.78275	-1.08167	-3.88707
1430526_a_at	Smarca2	305.935	453.595	441.75	76.675	1574.99	144.727	8.25708	8.82526	8.78709	6.26068	10.6211	7.17719	0.568182	-2.5264	-3.44393	0.568182	2.5264	3.44393	-0.568182	-2.98517
1430576_at	Tpp2	38.695	57.9545	144.8	16.575	357.242	76.596	5.27408	5.85685	7.17792	4.05094	8.48076	6.2592	0.582774	-3.12698	-2.22156	0.582774	3.12698	2.22156	-0.582774	-2.67427
1431056_a_at	Lpl	158.534	308.031	321.225	91.075	2209.5	66.378	7.30864	8.26693	8.32744	6.50898	11.1095	6.05263	0.958288	-1.81846	-5.05687	0.958288	1.81846	5.05687	-0.958288	-3.43766
1431213_a_at	LOC433762	5.0105	16.948	102.4	18.5	113.968	10.8863	2.32495	4.08304	6.67807	4.20945	6.83248	3.44445	1.75809	-2.46862	-3.38803	1.75809	2.46862	3.38803	-1.75809	-2.92833
1431429_a_at	Arl4a	491.308	1536.6	203.05	104.075	1280.12	135.404	8.94049	10.5855	7.66569	6.70148	10.3221	7.08113	1.64504	-0.964211	-3.24094	1.64504	0.964211	3.24094	-1.64504	-2.10257
1431834_a_at	Emilin1	20.1725	31.609	91.3	14.375	59.5103	29.6223	4.33432	4.98226	6.51254	3.84549	5.89507	4.88861	0.647946	-2.66705	-1.00645	0.647946	2.66705	1.00645	-0.647946	-1.83675
1431980_a_at	As3mt	15.7715	28.3915	123.45	37.8	226.017	27.6287	3.97925	4.82739	6.94778	5.24031	7.82029	4.78809	0.848139	-1.70747	-3.0322	0.848139	1.70747	3.0322	-0.848139	-2.36983
1432007_s_at	Ap2a2	33.3745	48.752	124.925	25.05	88.821	31.4007	5.06067	5.60739	6.96492	4.64674	6.47283	4.97272	0.546715	-2.31818	-1.50011	0.546715	2.31818	1.50011	-0.546715	-1.90914
1432176_a_at	Eng	21.0665	56.1225	301.725	38.625	445.462	25.012	4.39688	5.81051	8.23709	5.27146	8.79916	4.64455	1.41363	-2.96563	-4.15461	1.41363	2.96563	4.15461	-1.41363	-3.56012
1432466_a_at	Apoe	6.514	10.2335	4545.6	11.75	8636.33	6.827	2.70354	3.35523	12.1503	3.55459	13.0762	2.77125	0.651684	-8.59567	-10.305	0.651684	8.59567	10.305	-0.651684	-9.45031
1432517_a_at	Nnmt	62.4	1220.68	228.725	66.275	453.561	20.4703	5.96347	10.2535	7.83747	6.05039	8.82515	4.35546	4.28999	-1.78708	-4.46969	4.28999	1.78708	4.46969	-4.28999	-3.12838
1433508_at	Klf6	747.845	1140.36	1282.15	394.7	5775.55	786.595	9.54659	10.1553	10.3243	8.62461	12.4957	9.61948	0.608678	-1.69974	-2.87626	0.608678	1.69974	2.87626	-0.608678	-2.288
1433598_at	Arglu1	36.888	54.209	418.825	124.7	774.987	299.268	5.20508	5.76046	8.7102	6.96232	9.59803	8.22529	0.555381	-1.74789	-1.37273	0.555381	1.74789	1.37273	-0.555381	-1.56031
1433605_at	Inpp5a	109.095	198.957	197.825	133.6	317.47	60.164	6.76944	7.63631	7.62808	7.06178	8.31048	5.91083	0.866868	-0.566305	-2.39965	0.866868	0.566305	2.39965	-0.866868	-1.48298
1433717_at	D19Wsu162e	201.423	314.295	645.4	307.7	518.911	150.946	7.65408	8.29597	9.33405	8.26538	9.01934	7.23789	0.641892	-1.06867	-1.78145	0.641892	1.06867	1.78145	-0.641892	-1.42506
1433805_at	Jak1	590.891	1075.66	803.125	435.2	2015.36	453.227	9.20675	10.071	9.64948	8.76553	10.9768	8.82409	0.864261	-0.883946	-2.15273	0.864261	0.883946	2.15273	-0.864261	-1.51834
1433855_at	Abat	14.7055	22.565	278.325	5.4	277.154	5.75333	3.87828	4.49601	8.12063	2.43296	8.11455	2.5244	0.617731	-5.68767	-5.59015	0.617731	5.68767	5.59015	-0.617731	-5.63891
1433942_at	Myo6	13.1485	30.141	108.375	35.65	123.347	20.7243	3.71683	4.91366	6.75989	5.15583	6.94657	4.37325	1.19683	-1.60406	-2.57332	1.19683	1.60406	2.57332	-1.19683	-2.08869
1434034_at	Cerk /// LOC676420	67.5395	107.031	326.1	88.1	240.66	111.044	6.07766	6.74188	8.34917	6.46107	7.91085	6.79498	0.664219	-1.8881	-1.11587	0.664219	1.8881	1.11587	-0.664219	-1.50198
1434037_s_at	Kat2b	276.689	469.36	1613.47	209.675	3947.84	247.302	8.11212	8.87455	10.656	7.71201	11.9468	7.95013	0.762428	-2.94394	-3.99672	0.762428	2.94394	3.99672	-0.762428	-3.47033
1434062_at	Rabgap1l	7.778	13.111	130.475	45.5	135.914	41.0493	2.9594	3.71271	7.02763	5.50779	7.08655	5.35929	0.753307	-1.51983	-1.72726	0.753307	1.51983	1.72726	-0.753307	-1.62355
1434089_at	Synpo	9.484	30.0885	186.2	11.9	1078.21	5.22467	3.2455	4.91114	7.54071	3.57289	10.0744	2.38534	1.66564	-3.96782	-7.68909	1.66564	3.96782	7.68909	-1.66564	-5.82845
1434148_at	Tcf4	2421.92	3581.51	879.825	274.825	2908.6	743.566	11.2419	11.8064	9.78107	8.10237	11.5061	9.53832	0.564418	-1.6787	-1.96779	0.564418	1.6787	1.96779	-0.564418	-1.82325
1434151_at	Mettl7a1	92.4235	158.446	333.8	36.375	843.197	45.8567	6.53019	7.30785	8.38284	5.18488	9.71973	5.51906	0.777664	-3.19796	-4.20067	0.777664	3.19796	4.20067	-0.777664	-3.69932
1434378_a_at	---	355.575	678.714	722.05	114.275	1120.72	65.6283	8.47401	9.40666	9.49595	6.83637	10.1302	6.03625	0.932648	-2.65959	-4.09397	0.932648	2.65959	4.09397	-0.932648	-3.37678
1434379_at	---	16.4885	31.9645	122.025	27.45	65.2423	5.143	4.04339	4.9984	6.93103	4.77873	6.02774	2.36261	0.95501	-2.1523	-3.66513	0.95501	2.1523	3.66513	-0.95501	-2.90871
1434465_x_at	Vldlr	1774.67	2810.4	1123	177.725	2559.42	154.174	10.7933	11.4566	10.1331	7.4735	11.3216	7.26841	0.663222	-2.65964	-4.05319	0.663222	2.65964	4.05319	-0.663222	-3.35642
1434517_at	Wdfy2	34.8905	124.564	692.875	235.35	374.221	99.016	5.12476	6.96074	9.43645	7.87866	8.54775	6.62959	1.83598	-1.55779	-1.91816	1.83598	1.55779	1.91816	-1.83598	-1.73797
1434553_at	Tmem56	9.7035	20.3395	38.625	19.475	58.6243	9.45533	3.27851	4.34621	5.27146	4.28355	5.87343	3.24113	1.06771	-0.987912	-2.6323	1.06771	0.987912	2.6323	-1.06771	-1.81011
1434642_at	Hsd17b11	73.501	256.77	963.6	174.125	1991.45	102.224	6.19969	8.00433	9.91229	7.44398	10.9596	6.67559	1.80464	-2.46831	-4.28401	1.80464	2.46831	4.28401	-1.80464	-3.37616
1434751_at	Ids	32.9645	54.413	102.05	29.725	209.628	86.5167	5.04284	5.76588	6.67313	4.8936	7.71169	6.43491	0.723038	-1.77953	-1.27678	0.723038	1.77953	1.27678	-0.723038	-1.52815
1434796_at	Vamp4	94.878	137.594	307.425	96.9	422.632	134.679	6.568	7.10427	8.26409	6.59842	8.72326	7.07338	0.536272	-1.66567	-1.64987	0.536272	1.66567	1.64987	-0.536272	-1.65777
1434914_at	Rab6b	20.941	32.947	370.05	42.125	38.7773	4.74933	4.38826	5.04208	8.53158	5.3966	5.27714	2.24773	0.653817	-3.13497	-3.02942	0.653817	3.13497	3.02942	-0.653817	-3.08219
1435357_at	D4Wsu53e	211.487	369	257.025	59.25	618.93	275.55	7.72442	8.52748	8.00576	5.88874	9.27363	8.10617	0.803057	-2.11702	-1.16746	0.803057	2.11702	1.16746	-0.803057	-1.64224
1435454_a_at	BC006779	63.1025	130.873	356.2	25.525	967.105	44.329	5.97963	7.03202	8.47654	4.67384	9.91753	5.47018	1.05239	-3.8027	-4.44735	1.05239	3.8027	4.44735	-1.05239	-4.12503
1435468_at	B3gnt9	5.8765	49.4025	109.825	26.425	73.1883	6.17867	2.55496	5.62651	6.77906	4.72383	6.19354	2.6273	3.07155	-2.05523	-3.56625	3.07155	2.05523	3.56625	-3.07155	-2.81074
1435906_x_at	Gbp2	4.7535	13.1395	237.9	4.85	1271.55	10.8543	2.24899	3.71584	7.89421	2.27798	10.3124	3.4402	1.46685	-5.61623	-6.87217	1.46685	5.61623	6.87217	-1.46685	-6.2442
1435977_at	Hdgfrp3	16.1215	27.4385	327.625	60.275	153.539	112.624	4.01091	4.77813	8.3559	5.91349	7.26246	6.81537	0.767216	-2.44241	-0.447091	0.767216	2.44241	0.447091	-0.767216	-1.44475
1436763_a_at	Klf9	145.258	290.087	753.275	25.325	849.762	14.9767	7.18247	8.18034	9.55703	4.66249	9.73092	3.90464	0.997866	-4.89454	-5.82627	0.997866	4.89454	5.82627	-0.997866	-5.36041
1436766_at	Luc7l2	485.917	701.934	962.5	127.15	7383.39	648.835	8.92457	9.45519	9.91064	6.99039	12.8501	9.34171	0.530625	-2.92026	-3.50836	0.530625	2.92026	3.50836	-0.530625	-3.21431
1436767_at	Luc7l2	383.413	609.043	634.45	108.3	1209.47	229.87	8.58276	9.2504	9.30936	6.75889	10.2402	7.84468	0.667643	-2.55047	-2.39548	0.667643	2.55047	2.39548	-0.667643	-2.47298
1436959_x_at	Nelf	3701.81	5591.53	3315.57	799.9	10978.1	4368.2	11.854	12.449	11.695	9.64368	13.4223	12.0928	0.595013	-2.05137	-1.32952	0.595013	2.05137	1.32952	-0.595013	-1.69044
1436970_a_at	Pdgfrb	564.401	1746.33	164.15	41.525	746.543	9.993	9.14058	10.7701	7.35887	5.37591	9.54408	3.32092	1.62953	-1.98296	-6.22316	1.62953	1.98296	6.22316	-1.62953	-4.10306
1437052_s_at	Slc2a3	21.772	35.353	745.2	110.05	586.013	44.0617	4.4444	5.14376	9.54148	6.78202	9.19479	5.46145	0.699359	-2.75947	-3.73334	0.699359	2.75947	3.73334	-0.699359	-3.2464
1437112_at	Pld1	16.0135	46.392	72.925	9.075	78.506	18.776	4.00122	5.5358	6.18834	3.1819	6.29473	4.23082	1.53459	-3.00644	-2.06391	1.53459	3.00644	2.06391	-1.53459	-2.53518
1437113_s_at	Pld1	61.3505	163.971	602.725	104.75	614.74	118.567	5.939	7.3573	9.23536	6.71081	9.26383	6.88955	1.41829	-2.52455	-2.37428	1.41829	2.52455	2.37428	-1.41829	-2.44941
1437271_at	Clcf1	87.256	155.019	617.75	109.325	773.602	145.986	6.44718	7.2763	9.27088	6.77248	9.59545	7.18968	0.829119	-2.4984	-2.40577	0.829119	2.4984	2.40577	-0.829119	-2.45208
1437324_x_at	Fmod	25.772	101.257	121.375	6.425	76.31	12.605	4.68773	6.66188	6.92333	2.6837	6.2538	3.65592	1.97415	-4.23963	-2.59788	1.97415	4.23963	2.59788	-1.97415	-3.41875
1437405_a_at	Igfbp4	318.839	5919.43	4193.2	357.425	5269.33	819.586	8.31668	12.5312	12.0338	8.4815	12.3634	9.67875	4.21456	-3.55234	-2.68465	4.21456	3.55234	2.68465	-4.21456	-3.1185
1437406_x_at	Igfbp4	86.728	968.32	2882.68	280.675	624.596	131.783	6.43843	9.91934	11.4932	8.13276	9.28678	7.04202	3.48091	-3.36044	-2.24476	3.48091	3.36044	2.24476	-3.48091	-2.8026
1437455_a_at	Btg1 /// LOC100047353	4978.89	10292.2	1784.5	538.35	14697.8	4547.76	12.2816	13.3293	10.8013	9.0724	13.8433	12.1509	1.04766	-1.7289	-1.69237	1.04766	1.7289	1.69237	-1.04766	-1.71064
1437458_x_at	Clu /// LOC100046120	17.324	270.613	632.825	11.725	3001.91	144.921	4.1147	8.08009	9.30566	3.55152	11.5517	7.17913	3.96539	-5.75415	-4.37254	3.96539	5.75415	4.37254	-3.96539	-5.06334
1437463_x_at	Tgfbi	68.1665	322.44	199	16.2	353.606	7.87	6.09099	8.33289	7.63662	4.01792	8.466	2.97636	2.2419	-3.6187	-5.48964	2.2419	3.6187	5.48964	-2.2419	-4.55417
1437614_x_at	Zdhhc14	248.752	362.551	203.625	65.5	284.71	42.0307	7.95856	8.50204	7.66977	6.03342	8.15335	5.39337	0.543478	-1.63635	-2.75998	0.543478	1.63635	2.75998	-0.543478	-2.19816
1437685_x_at	Fmod	45.882	174.215	240.675	8.925	154.299	26.1997	5.51986	7.44473	7.91094	3.15785	7.26958	4.71148	1.92487	-4.75309	-2.55811	1.92487	4.75309	2.55811	-1.92487	-3.6556
1437689_x_at	Clu /// LOC100046120	9.3	183.56	475.875	5.275	2241.62	21.3077	3.21723	7.52011	8.89444	2.39917	11.1303	4.4133	4.30288	-6.49527	-6.71702	4.30288	6.49527	6.71702	-4.30288	-6.60615
1437718_x_at	Fmod	33.0475	174.488	203.55	14.55	124.447	10.1777	5.04647	7.44698	7.66924	3.86295	6.95938	3.34733	2.40051	-3.80629	-3.61205	2.40051	3.80629	3.61205	-2.40051	-3.70917
1437874_s_at	Hexb	331.411	625.794	364	134.575	1727.81	181.266	8.37248	9.28955	8.50779	7.07227	10.7547	7.50196	0.917067	-1.43553	-3.25277	0.917067	1.43553	3.25277	-0.917067	-2.34415
1437889_x_at	Bgn	3684.99	7530.89	2048.72	539.25	2540.34	483.02	11.8474	12.8786	11.0005	9.07481	11.3108	8.91594	1.03116	-1.9257	-2.39487	1.03116	1.9257	2.39487	-1.03116	-2.16028
1438169_a_at	Frmd4b	1626.92	2353.24	127.375	45.15	1457.91	32.919	10.6679	11.2004	6.99294	5.49665	10.5097	5.04085	0.5325	-1.49628	-5.46884	0.5325	1.49628	5.46884	-0.5325	-3.48256
1438211_s_at	Dbp	317.68	539.345	805.575	132.15	1052.07	233.18	8.31143	9.07506	9.65388	7.04603	10.039	7.8653	0.763631	-2.60784	-2.17371	0.763631	2.60784	2.17371	-0.763631	-2.39078
1438251_x_at	Htra1	85.148	404.062	850.3	46.4	2141.52	67.489	6.4119	8.65843	9.73183	5.53605	11.0644	6.07658	2.24653	-4.19578	-4.98784	2.24653	4.19578	4.98784	-2.24653	-4.59181
1438397_a_at	Rbm39	240.743	509.932	703.575	71.35	1203.85	193.73	7.91135	8.99416	9.45856	6.15684	10.2334	7.5979	1.08281	-3.30172	-2.63554	1.08281	3.30172	2.63554	-1.08281	-2.96863
1438398_at	---	118.603	271.24	482	41.275	1968.36	384.761	6.89	8.08343	8.91289	5.3672	10.9428	8.58782	1.19343	-3.54569	-2.35496	1.19343	3.54569	2.35496	-1.19343	-2.95033
1438403_s_at	Malat1	2753.99	4042.93	951.15	69.675	10668	2758.26	11.4273	11.9812	9.89353	6.12257	13.381	11.4295	0.553879	-3.77096	-1.95146	0.553879	3.77096	1.95146	-0.553879	-2.86121
1438511_a_at	1190002H23Rik	24.4025	95.2435	424.8	30.825	1045.22	14.022	4.60896	6.57355	8.73064	4.94603	10.0296	3.80962	1.96459	-3.78461	-6.21997	1.96459	3.78461	6.21997	-1.96459	-5.00229
1438674_a_at	Sfrs8	30.8315	50.6545	296.475	69.125	852.438	133.006	4.94633	5.66262	8.21177	6.11114	9.73545	7.05534	0.716285	-2.10063	-2.68011	0.716285	2.10063	2.68011	-0.716285	-2.39037
1438675_at	Sfrs8	113.654	162.685	225.55	53	976.061	142.375	6.82851	7.34593	7.8173	5.72792	9.93083	7.15356	0.517422	-2.08938	-2.77727	0.517422	2.08938	2.77727	-0.517422	-2.43333
1438700_at	Fnbp4	5.7695	12.402	79.95	9.95	44.3793	24.699	2.52845	3.6325	6.32103	3.3147	5.47182	4.62638	1.10405	-3.00633	-0.845435	1.10405	3.00633	0.845435	-1.10405	-1.92588
1438802_at	Foxp1	15.5725	28.7715	49.325	17.825	53.6133	14.9653	3.96093	4.84657	5.62425	4.15583	5.74452	3.90355	0.88564	-1.46842	-1.84097	0.88564	1.46842	1.84097	-0.88564	-1.65469
1438966_x_at	Fmod	181.235	433.052	74.9	4.2	166.612	21.2383	7.50172	8.7584	6.22689	2.07039	7.38035	4.4086	1.25668	-4.1565	-2.97175	1.25668	4.1565	2.97175	-1.25668	-3.56413
1439079_a_at	Erbb2ip	78.2685	158.832	153.35	23.225	154.657	33.0953	6.29036	7.31136	7.26068	4.53761	7.27293	5.04856	1.021	-2.72308	-2.22437	1.021	2.72308	2.22437	-1.021	-2.47373
1439364_a_at	Mmp2	31.5265	62.1975	3373.57	223.425	9283.59	101.886	4.97849	5.95878	11.7201	7.80365	13.1805	6.67081	0.980292	-3.91642	-6.50965	0.980292	3.91642	6.50965	-0.980292	-5.21304
1442169_at	Vldlr	110.291	211.617	132.575	21.675	56.1117	5.53467	6.78517	7.72531	7.05066	4.43796	5.81023	2.4685	0.940137	-2.6127	-3.34173	0.940137	2.6127	3.34173	-0.940137	-2.97722
1442744_at	Rbm39	239.336	450.896	456.075	25.6	1700.16	141.378	7.90289	8.81665	8.83313	4.67807	10.7315	7.14341	0.913757	-4.15506	-3.58804	0.913757	4.15506	3.58804	-0.913757	-3.87155
1442745_x_at	Rbm39	201.625	394.637	486	34	1894.37	161.407	7.65553	8.62438	8.92481	5.08746	10.8875	7.33456	0.96885	-3.83735	-3.55295	0.96885	3.83735	3.55295	-0.96885	-3.69515
1445689_at	---	46.221	111.528	204.05	46.775	578.715	80.024	5.53048	6.80126	7.67278	5.54767	9.17671	6.32236	1.27078	-2.12511	-2.85435	1.27078	2.12511	2.85435	-1.27078	-2.48973
1446147_at	Rbm39	175.267	333.461	342.925	48.35	1698.03	98.719	7.45341	8.38137	8.42175	5.59544	10.7296	6.62526	0.927964	-2.82631	-4.10439	0.927964	2.82631	4.10439	-0.927964	-3.46535
1446148_x_at	Rbm39	168.133	321.589	291.425	30.725	1056.47	88.5873	7.39346	8.32908	8.18698	4.94134	10.045	6.46903	0.935613	-3.24564	-3.57601	0.935613	3.24564	3.57601	-0.935613	-3.41082
1446914_at	C80425	7.481	11.24	31.55	5.5	97.455	82.652	2.90323	3.49057	4.97957	2.45943	6.60666	6.36898	0.587339	-2.52014	-0.237686	0.587339	2.52014	0.237686	-0.587339	-1.37891
1448021_at	---	19.463	69.5045	343.375	18.1	766.59	177.455	4.28266	6.11903	8.42364	4.17792	9.58231	7.47131	1.83637	-4.24572	-2.111	1.83637	4.24572	2.111	-1.83637	-3.17836
1448076_at	Ctr9	6.863	11.746	75.65	15.3	148.219	26.408	2.77884	3.5541	6.24127	3.93546	7.21158	4.7229	0.775258	-2.30581	-2.48868	0.775258	2.30581	2.48868	-0.775258	-2.39724
1448104_at	Aldh6a1	461.863	720.478	681	38.225	3053.99	55.9617	8.85132	9.49281	9.41151	5.25644	11.5765	5.80637	0.641488	-4.15507	-5.77011	0.641488	4.15507	5.77011	-0.641488	-4.96259
1448117_at	Kitl	21.8465	135.083	43.275	18.775	81.7843	8.98	4.44933	7.0777	5.43546	4.23074	6.35375	3.16672	2.62837	-1.20472	-3.18704	2.62837	1.20472	3.18704	-2.62837	-2.19588
1448123_s_at	Tgfbi	122.699	660.884	169.725	9.15	499.959	9.15867	6.93898	9.36825	7.40706	3.19377	8.96567	3.19514	2.42927	-4.21328	-5.77053	2.42927	4.21328	5.77053	-2.42927	-4.99191
1448136_at	Enpp2	12.988	31.2895	592.35	9.05	3405.98	8.51367	3.69911	4.96761	9.21031	3.17792	11.7339	3.08978	1.2685	-6.03239	-8.64407	1.2685	6.03239	8.64407	-1.2685	-7.33823
1448154_at	Ndrg2	267.437	378.315	1383.1	61.625	3290.4	33.843	8.06305	8.56345	10.4337	5.94544	11.684	5.08079	0.500394	-4.48825	-6.60326	0.500394	4.48825	6.60326	-0.500394	-5.54575
1448200_at	Tcn2	45.691	128.117	218.65	106.925	313.9	26.098	5.51384	7.00131	7.77248	6.74046	8.29416	4.70587	1.48747	-1.03202	-3.5883	1.48747	1.03202	3.5883	-1.48747	-2.31016
1448233_at	Prnp	4655.5	7072.81	1572.38	1043	2633.31	419.529	12.1847	12.7881	10.6187	10.0265	11.3627	8.71263	0.603349	-0.592206	-2.65004	0.603349	0.592206	2.65004	-0.603349	-1.62112
1448259_at	Fstl1	743.003	1795.21	2366.65	423.625	6532.37	532.26	9.53722	10.8099	11.2086	8.72664	12.6734	9.05599	1.27271	-2.48199	-3.6174	1.27271	2.48199	3.6174	-1.27271	-3.0497
1448306_at	Nfkbia	829.659	1290.27	3894.82	422.3	6547.72	492.496	9.69637	10.3335	11.9273	8.72212	12.6768	8.94397	0.637086	-3.20522	-3.73281	0.637086	3.20522	3.73281	-0.637086	-3.46901
1448323_a_at	Bgn	6208.35	16966.5	1953.1	608.725	7882.71	789.234	12.6	14.0504	10.9316	9.24965	12.9445	9.62431	1.45041	-1.6819	-3.32017	1.45041	1.6819	3.32017	-1.45041	-2.50103
1448364_at	Ccng2	148.256	249.673	102.575	57.3	161.717	22.2113	7.21195	7.9639	6.68054	5.84046	7.33733	4.47322	0.751949	-0.840072	-2.8641	0.751949	0.840072	2.8641	-0.751949	-1.85209
1448416_at	Mgp	1479.1	9121.12	1082.53	235.8	1089.6	30.441	10.5305	13.155	10.0802	7.88142	10.0896	4.92794	2.62449	-2.19876	-5.16163	2.62449	2.19876	5.16163	-2.62449	-3.6802
1448475_at	Olfml3	129.77	1052.51	745.525	49.05	1320.02	13.9497	7.01981	10.0396	9.54211	5.61618	10.3663	3.80216	3.01981	-3.92593	-6.56418	3.01981	3.92593	6.56418	-3.01981	-5.24506
1448494_at	Gas1	428.903	910.589	2727.97	414.475	5624.84	354.316	8.74451	9.83066	11.4136	8.69514	12.4576	8.46889	1.08615	-2.71847	-3.9887	1.08615	2.71847	3.9887	-1.08615	-3.35359
1448529_at	Thbd	37.6745	203.877	238.525	65.275	743.207	164.938	5.23552	7.67156	7.898	6.02846	9.53762	7.36578	2.43604	-1.86954	-2.17184	2.43604	1.86954	2.17184	-2.43604	-2.02069
1448559_at	Flot1	322.999	1932.57	652.575	469.925	1638.8	286.231	8.33539	10.9163	9.35	8.87629	10.6784	8.16103	2.58092	-0.473713	-2.51739	2.58092	0.473713	2.51739	-2.58092	-1.49555
1448590_at	Col6a1	112.388	189.566	4662.85	131.325	6348.11	11.013	6.81234	7.56656	12.187	7.037	12.6321	3.46114	0.754212	-5.15	-9.17098	0.754212	5.15	9.17098	-0.754212	-7.16049
1448618_at	Mvp	176.992	323.718	275.775	67.925	330.154	39.1447	7.46754	8.33859	8.10735	6.08587	8.367	5.29074	0.871053	-2.02148	-3.07625	0.871053	2.02148	3.07625	-0.871053	-2.54886
1448687_at	Fam132a	50.5395	78.9725	415.375	229.05	166.968	36.8667	5.65934	6.30328	8.69827	7.83952	7.38343	5.20425	0.643939	-0.858752	-2.17919	0.643939	0.858752	2.17919	-0.643939	-1.51897
1448728_a_at	Nfkbiz	8.309	26.082	1907.3	56.425	1944.07	33.221	3.05467	4.70498	10.8973	5.81826	10.9249	5.05402	1.65031	-5.07905	-5.87084	1.65031	5.07905	5.87084	-1.65031	-5.47495
1448729_a_at		28.9465	164.936	250.8	29.325	526.771	13.715	4.85532	7.36577	7.97039	4.87406	9.04103	3.77768	2.51045	-3.09633	-5.26335	2.51045	3.09633	5.26335	-2.51045	-4.17984
1448734_at	Cp	113.02	461.74	397.325	6.15	884.89	10.3363	6.82044	8.85094	8.63418	2.62059	9.78935	3.36965	2.0305	-6.01359	-6.4197	2.0305	6.01359	6.4197	-2.0305	-6.21665
1448735_at	Cp	7.0675	65.6015	463.775	7.625	385.025	4.626	2.8212	6.03566	8.85728	2.93074	8.58881	2.20977	3.21446	-5.92654	-6.37904	3.21446	5.92654	6.37904	-3.21446	-6.15279
1448786_at	LOC100045163 /// Plbd1	7.3455	13.5555	145.95	64.125	630.907	22.3513	2.87686	3.76081	7.18933	6.00282	9.30128	4.48229	0.883946	-1.18652	-4.81899	0.883946	1.18652	4.81899	-0.883946	-3.00275
1448788_at	Cd200	630.362	1158.06	1794.47	260.225	1196.46	202.554	9.30004	10.1775	10.8093	8.02362	10.2246	7.66216	0.877453	-2.78573	-2.5624	0.877453	2.78573	2.5624	-0.877453	-2.67407
1448793_a_at	Sdc4	211.38	404.08	3635.38	510.65	14054.5	1394.08	7.72369	8.6585	11.8279	8.99619	13.7787	10.4451	0.934807	-2.8317	-3.33365	0.934807	2.8317	3.33365	-0.934807	-3.08267
1448875_at	Zhx1	149.24	292.514	510.975	69.325	864.991	53.1093	7.22149	8.19236	8.99711	6.1153	9.75654	5.73089	0.970871	-2.88181	-4.02565	0.970871	2.88181	4.02565	-0.970871	-3.45373
1448881_at	Hp	6.02	13.111	31.25	3.725	25.724	5.81367	2.58976	3.71271	4.96578	1.89724	4.68504	2.53945	1.12294	-3.06854	-2.14559	1.12294	3.06854	2.14559	-1.12294	-2.60707
1448908_at	Ppap2b	128.893	308.236	926.425	142.925	1858.66	117.997	7.01002	8.26789	9.85553	7.15911	10.86	6.8826	1.25787	-2.69642	-3.97745	1.25787	2.69642	3.97745	-1.25787	-3.33693
1448919_at	Cd302	386.686	729.442	897.575	215.825	1280.85	137.84	8.59502	9.51065	9.80989	7.75372	10.3229	7.10685	0.915631	-2.05617	-3.21604	0.915631	2.05617	3.21604	-0.915631	-2.6361
1448929_at	F13a1	5.724	26.626	42.225	18.4	42.449	8.556	2.51702	4.73476	5.40003	4.20163	5.40766	3.09694	2.21774	-1.19839	-2.31072	2.21774	1.19839	2.31072	-2.21774	-1.75456
1448933_at	Pcdhb17	109.563	352.817	155.45	73.725	218.899	23.329	6.77562	8.46278	7.28031	6.20408	7.77412	4.54405	1.68716	-1.07622	-3.23007	1.68716	1.07622	3.23007	-1.68716	-2.15315
1448943_at	Nrp1	542.163	2554.88	555.95	306.475	2150.84	559.028	9.08258	11.319	9.11881	8.25963	11.0707	9.12678	2.23646	-0.859186	-1.94391	2.23646	0.859186	1.94391	-2.23646	-1.40155
1448948_at	Rag1ap1	79.548	188.062	417.45	194.025	482.306	151.343	6.31375	7.55506	8.70546	7.6001	8.9138	7.24168	1.24131	-1.10536	-1.67213	1.24131	1.10536	1.67213	-1.24131	-1.38874
1448986_x_at	---	51.27	144.865	150.7	20.6	379.811	119.668	5.68004	7.17857	7.23554	4.36457	8.56914	6.90289	1.49852	-2.87096	-1.66624	1.49852	2.87096	1.66624	-1.49852	-2.2686
1449023_a_at	Ezh1	91.606	146.059	631.15	86.725	757.523	73.9413	6.51737	7.1904	9.30184	6.43838	9.56515	6.20831	0.673032	-2.86346	-3.35684	0.673032	2.86346	3.35684	-0.673032	-3.11015
1449038_at	Hsd11b1	351.644	844.227	1605.28	243.425	3481.29	665.408	8.45797	9.72149	10.6486	7.92733	11.7654	9.3781	1.26351	-2.72127	-2.38731	1.26351	2.72127	2.38731	-1.26351	-2.55429
1449043_at	Naga	21.2	38.2805	239.975	33.55	468.297	45.5213	4.40599	5.25854	7.90674	5.06824	8.87128	5.50847	0.852545	-2.8385	-3.36281	0.852545	2.8385	3.36281	-0.852545	-3.10065
1449082_at	Mfap5	6.1275	19.594	90.375	28.175	72.4443	6.56	2.6153	4.29234	6.49785	4.81634	6.1788	2.7137	1.67704	-1.68151	-3.46511	1.67704	1.68151	3.46511	-1.67704	-2.57331
1449106_at	Gpx3	604.515	2298.22	7873.27	289.6	12753.9	111.384	9.23963	11.1663	12.9427	8.17792	13.6386	6.79939	1.92667	-4.76483	-6.83925	1.92667	4.76483	6.83925	-1.92667	-5.80204
1449168_a_at	Akap2	373.423	607.418	1409.55	635.325	4566.76	623.782	8.54467	9.24654	10.461	9.31135	12.157	9.2849	0.701878	-1.14967	-2.87206	0.701878	1.14967	2.87206	-0.701878	-2.01086
1449270_at	Plxdc2	42.4495	83.6035	149.425	35.4	596.85	19.178	5.40768	6.38549	7.22328	5.14568	9.22122	4.26138	0.977816	-2.0776	-4.95984	0.977816	2.0776	4.95984	-0.977816	-3.51872
1449297_at	Casp12	22.189	308.325	183.45	14.775	749.926	5.74033	4.47177	8.26831	7.51924	3.88509	9.5506	2.52113	3.79653	-3.63416	-7.02947	3.79653	3.63416	7.02947	-3.79653	-5.33181
1449314_at	Zfpm2	12.6235	18.764	242.575	70.15	72.8793	11.7723	3.65804	4.2299	7.92229	6.13237	6.18744	3.55733	0.571855	-1.78992	-2.63011	0.571855	1.78992	2.63011	-0.571855	-2.21001
1449334_at	Timp3	41.0225	67.147	58.575	4.175	85.014	5.79033	5.35834	6.06925	5.87221	2.06178	6.40963	2.53365	0.710908	-3.81044	-3.87598	0.710908	3.81044	3.87598	-0.710908	-3.84321
1449335_at	Timp3	80.4455	188.891	334.8	5.85	884.503	8.61867	6.32994	7.56141	8.38716	2.54844	9.78872	3.10746	1.23147	-5.83872	-6.68126	1.23147	5.83872	6.68126	-1.23147	-6.25999
1449360_at	Csf2rb2	8.6285	478.454	90.425	29.875	187.799	4.626	3.10911	8.90223	6.49865	4.90087	7.55304	2.20977	5.79313	-1.59778	-5.34328	5.79313	1.59778	5.34328	-5.79313	-3.47053
1449368_at	Dcn	62.691	513.816	2704.6	44.6	7546.9	108.211	5.97019	9.00511	11.4012	5.47897	12.8817	6.7577	3.03492	-5.92223	-6.12397	3.03492	5.92223	6.12397	-3.03492	-6.0231
1449388_at	Thbs4	22.332	103.088	370.45	3.3	181.208	8.809	4.48104	6.68773	8.53314	1.72247	7.50151	3.13898	2.20669	-6.81067	-4.36253	2.20669	6.81067	4.36253	-2.20669	-5.5866
1449443_at	Decr1	28.444	65.877	182.375	82.425	332.791	38.6253	4.83005	6.0417	7.51076	6.36501	8.37847	5.27148	1.21165	-1.14575	-3.107	1.21165	1.14575	3.107	-1.21165	-2.12637
1449477_s_at	Slc2a10	6.697	13.8845	95.95	40.3	69.1353	12.098	2.74351	3.7954	6.58421	5.33271	6.11135	3.5967	1.05189	-1.2515	-2.51465	1.05189	1.2515	2.51465	-1.05189	-1.88308
1449485_at	Ripk1	119.287	347.767	1286.1	469.425	5261.57	758.069	6.8983	8.44198	10.3288	8.87475	12.3613	9.56618	1.54368	-1.45404	-2.79509	1.54368	1.45404	2.79509	-1.54368	-2.12456
1449527_at	Pcdhb7	14.6595	105.314	63.125	13.4	68.6987	6.536	3.87376	6.71855	5.98014	3.74416	6.10221	2.70841	2.84479	-2.23598	-3.3938	2.84479	2.23598	3.3938	-2.84479	-2.81489
1449531_at	Leprel2	10	28.6155	189.3	36.325	63.0103	9.678	3.32193	4.83872	7.56453	5.18289	5.97752	3.27471	1.5168	-2.38164	-2.70281	1.5168	2.38164	2.70281	-1.5168	-2.54222
1449556_at	C920025E04Rik /// H2-T23	80.1375	139.672	519.975	21.525	553.17	7.55767	6.32441	7.1259	9.0223	4.42794	9.11158	2.91794	0.801493	-4.59436	-6.19364	0.801493	4.59436	6.19364	-0.801493	-5.394
1449583_at	Pcdhb20	54.2425	155.628	93.875	32.175	166.096	22.9477	5.76135	7.28196	6.55267	5.00787	7.37587	4.52028	1.52061	-1.5448	-2.8556	1.52061	1.5448	2.8556	-1.52061	-2.2002
1449591_at	Casp4	5.513	8.8195	90.375	1.45	149.957	4.626	2.46284	3.1407	6.49785	0.536053	7.22841	2.20977	0.677859	-5.9618	-5.01864	0.677859	5.9618	5.01864	-0.677859	-5.49022
1449773_s_at	Gadd45b	854.398	1585.66	1719.85	224.3	1980.23	232.831	9.73876	10.6309	10.7481	7.80929	10.9514	7.86314	0.892104	-2.93878	-3.08831	0.892104	2.93878	3.08831	-0.892104	-3.01355
1449824_at	Prg4	6.7205	1172.22	108.15	15.575	120.783	6.13433	2.74857	10.195	6.75689	3.96116	6.91627	2.61691	7.44646	-2.79573	-4.29937	7.44646	2.79573	4.29937	-7.44646	-3.54755
1449901_a_at	Map3k6	5.4085	10.946	252.975	52	700.868	23.5927	2.43523	3.45233	7.98285	5.70044	9.453	4.56027	1.0171	-2.28241	-4.89273	1.0171	2.28241	4.89273	-1.0171	-3.58757
1450026_a_at	B3gnt2	43.06	113.147	133.65	93.85	463.777	92.6083	5.42828	6.82205	7.06232	6.55228	8.85729	6.53307	1.39377	-0.510031	-2.32422	1.39377	0.510031	2.32422	-1.39377	-1.41712
1450033_a_at	Stat1	26.5915	47.0645	90.725	35.2	97.9087	26.27	4.73289	5.55657	6.50343	5.1375	6.61336	4.71534	0.823674	-1.36592	-1.89802	0.823674	1.36592	1.89802	-0.823674	-1.63197
1450034_at	Stat1	45.822	102.314	146.3	57.85	181.598	26.7217	5.51797	6.67685	7.19279	5.85425	7.50461	4.73994	1.15888	-1.33854	-2.76467	1.15888	1.33854	2.76467	-1.15888	-2.0516
1450187_a_at	Galt	25.1675	38.562	300.475	155.475	455.313	125.104	4.65349	5.26911	8.2311	7.28054	8.83072	6.96699	0.615618	-0.950562	-1.86373	0.615618	0.950562	1.86373	-0.615618	-1.40715
1450388_s_at	Twsg1	448.102	672.473	907.075	302.375	2691.82	407.102	8.80768	9.39333	9.82508	8.2402	11.3944	8.66925	0.585649	-1.58488	-2.72512	0.585649	1.58488	2.72512	-0.585649	-2.155
1450391_a_at	Mgll	44.2415	134.244	256.45	32.2	526.651	14.3707	5.46733	7.06871	8.00253	5.00899	9.0407	3.84506	1.60139	-2.99354	-5.19565	1.60139	2.99354	5.19565	-1.60139	-4.0946
1450586_at	Bdkrb1	17.228	115.228	421.675	52.225	456.263	23.7387	4.10668	6.84834	8.71999	5.70667	8.83372	4.56917	2.74166	-3.01332	-4.26455	2.74166	3.01332	4.26455	-2.74166	-3.63894
1450644_at	Zfp36l1	1647.92	2820.05	4634.9	354.45	15784.6	672.49	10.6864	11.4615	12.1783	8.46944	13.9462	9.39337	0.775072	-3.70888	-4.55286	0.775072	3.70888	4.55286	-0.775072	-4.13087
1450648_s_at	H2-Ab1	5.795	10.4355	46.15	5.775	127.896	6.28667	2.53481	3.38343	5.52826	2.52982	6.99883	2.6523	0.848619	-2.99844	-4.34654	0.848619	2.99844	4.34654	-0.848619	-3.67249
1450652_at	Ctsk	12.966	19.784	98.25	25.175	62.5213	7.081	3.69666	4.30626	6.61839	4.65392	5.96628	2.82395	0.609601	-1.96447	-3.14232	0.609601	1.96447	3.14232	-0.609601	-2.55339
1450658_at	Adamts5 /// LOC100048332	32.4965	85.667	320.35	29.5	98.5857	4.92333	5.02221	6.42067	8.32351	4.88264	6.62331	2.29964	1.39846	-3.44086	-4.32367	1.39846	3.44086	4.32367	-1.39846	-3.88227
1450663_at	Thbs2	62.092	415.159	275.625	50.575	360.093	18.0673	5.95634	8.69752	8.10656	5.66035	8.49223	4.17531	2.74118	-2.44621	-4.31691	2.74118	2.44621	4.31691	-2.74118	-3.38156
1450672_a_at	Trex1	26.405	42.347	169.15	80.175	281.35	66.536	4.72274	5.40419	7.40216	6.32508	8.13622	6.05606	0.681449	-1.07708	-2.08016	0.681449	1.07708	2.08016	-0.681449	-1.57862
1450710_at	Jarid2	23.9245	41.5095	74.65	14.05	55.7793	36.4923	4.58042	5.37537	6.22207	3.8125	5.80166	5.18952	0.794953	-2.40957	-0.612137	0.794953	2.40957	0.612137	-0.794953	-1.51085
1450782_at	Wnt4	44.7105	80.881	412.8	31.675	137.397	6.53867	5.48254	6.33773	8.6893	4.98527	7.1022	2.709	0.855187	-3.70403	-4.39321	0.855187	3.70403	4.39321	-0.855187	-4.04862
1450784_at	Reck	61.5695	125.213	333.5	43.65	1009.53	84.179	5.94414	6.96823	8.38154	5.44791	9.97947	6.39539	1.02409	-2.93363	-3.58408	1.02409	2.93363	3.58408	-1.02409	-3.25885
1450876_at	Cfh /// LOC100048018	42.1855	4196.76	138.075	1.1	2151.57	4.829	5.39868	12.0351	7.10931	0.137504	11.0712	2.27172	6.63638	-6.9718	-8.79945	6.63638	6.9718	8.79945	-6.63638	-7.88563
1450971_at	Gadd45b	1043.58	2160.01	1410.6	216.55	2867.22	427.437	10.0273	11.0768	10.4621	7.75856	11.4854	8.73957	1.0495	-2.70354	-2.74587	1.0495	2.70354	2.74587	-1.0495	-2.7247
1450976_at	Ndrg1	62.239	135.295	499.25	48.85	905.928	23.007	5.95975	7.07996	8.96362	5.61029	9.82325	4.524	1.12022	-3.35333	-5.29925	1.12022	3.35333	5.29925	-1.12022	-4.32629
1450990_at	Gpc3	9.167	13.4525	46.1	18.45	118.796	7.06533	3.19645	3.7498	5.52669	4.20555	6.89234	2.82076	0.553353	-1.32115	-4.07158	0.553353	1.32115	4.07158	-0.553353	-2.69636
1451006_at	Xdh	7.6115	535.347	62.725	6.9	76.1713	4.831	2.92818	9.06433	5.97097	2.7866	6.25118	2.27232	6.13615	-3.18437	-3.97885	6.13615	3.18437	3.97885	-6.13615	-3.58161
1451019_at	Ctsf	52.2045	89.8925	433.15	63.1	461.35	8.82167	5.7061	6.49013	8.75872	5.97957	8.84972	3.14105	0.784027	-2.77915	-5.70867	0.784027	2.77915	5.70867	-0.784027	-4.24391
1451031_at	Sfrp4	27.5305	46.004	208.45	60.35	54.8423	26.8577	4.78296	5.52369	7.70356	5.91528	5.77722	4.74726	0.740728	-1.78828	-1.02996	0.740728	1.78828	1.02996	-0.740728	-1.40912
1451047_at	Itm2a	2096.59	4758.63	2750.05	924.55	7712.27	310.591	11.0338	12.2163	11.4252	9.85261	12.9129	8.27887	1.18251	-1.57263	-4.63407	1.18251	1.57263	4.63407	-1.18251	-3.10335
1451075_s_at	Ctdsp2	1798.9	2980.98	4891.52	1591.83	10964.5	2737.43	10.8129	11.5416	12.2561	10.6365	13.4206	11.4186	0.728673	-1.6196	-2.00194	0.728673	1.6196	2.00194	-0.728673	-1.81077
1451140_s_at	Prkag2	43.7495	78.5005	143.925	65.375	262.852	71.435	5.45119	6.29463	7.16917	6.03067	8.03811	6.15856	0.843435	-1.13851	-1.87955	0.843435	1.13851	1.87955	-0.843435	-1.50903
1451204_at	Scara5	7.422	10.97	551.75	5.75	1715.75	8.17633	2.89181	3.45549	9.10787	2.52356	10.7446	3.03145	0.563684	-6.58431	-7.71317	0.563684	6.58431	7.71317	-0.563684	-7.14874
1451264_at	Frmd6	673.969	1149.9	2792.7	1007.48	5560.42	826.32	9.39654	10.1673	11.4474	9.97653	12.441	9.69056	0.770752	-1.47092	-2.75042	0.770752	1.47092	2.75042	-0.770752	-2.11067
1451313_a_at	1110067D22Rik	54.6275	113.928	136.75	15.6	1461.75	132.229	5.77156	6.83198	7.0954	3.96347	10.5135	7.04689	1.06043	-3.13192	-3.46659	1.06043	3.13192	3.46659	-1.06043	-3.29926
1451335_at	Plac8	5.5905	9.236	94.25	19.525	9.36633	4.626	2.48298	3.20727	6.55842	4.28725	3.22748	2.20977	0.724291	-2.27117	-1.01772	0.724291	2.27117	1.01772	-0.724291	-1.64444
1451340_at	Arid5a	108.552	185.76	1128.25	259.05	2130.92	224.874	6.76225	7.5373	10.1399	8.01709	11.0573	7.81298	0.775047	-2.12278	-3.24428	0.775047	2.12278	3.24428	-0.775047	-2.68353
1451342_at	Spon1	5.2695	9.5235	119.7	9.9	170.29	6.795	2.39767	3.25149	6.90328	3.30743	7.41185	2.76447	0.853826	-3.59585	-4.64738	0.853826	3.59585	4.64738	-0.853826	-4.12161
1451406_a_at	Pcsk5	6.759	16.3975	110.7	4.25	117.969	5.48367	2.75681	4.0354	6.79051	2.08746	6.88226	2.45514	1.27859	-4.70305	-4.42712	1.27859	4.70305	4.42712	-1.27859	-4.56508
1451415_at	1810011O10Rik	184.888	523.302	1292.78	105.375	9376.95	491.219	7.53051	9.0315	10.3363	6.71939	13.1949	8.94022	1.50099	-3.61687	-4.25468	1.50099	3.61687	4.25468	-1.50099	-3.93577
1451440_at	Chodl	12.1235	32.4515	4883.68	11.225	25211.6	6.847	3.59973	5.02021	12.2538	3.48864	14.6218	2.77547	1.42048	-8.76511	-11.8463	1.42048	8.76511	11.8463	-1.42048	-10.3057
1451538_at	Sox9	43.311	69.973	124.1	90.55	534.464	100.949	5.43666	6.12873	6.95536	6.50064	9.06195	6.65749	0.692065	-0.454717	-2.40446	0.692065	0.454717	2.40446	-0.692065	-1.42959
1451564_at	Parp14	5.3215	7.745	218.025	16.825	218.462	5.67933	2.41183	2.95327	7.76835	4.07253	7.77124	2.50572	0.541432	-3.69582	-5.26552	0.541432	3.69582	5.26552	-0.541432	-4.48067
1451596_a_at	Sphk1	18.7635	88.321	111.45	86.725	637.056	43.237	4.22986	6.46468	6.80025	6.43838	9.31528	5.43419	2.23483	-0.361877	-3.88108	2.23483	0.361877	3.88108	-2.23483	-2.12148
1451612_at	Mt1	8.8875	16.24	673.825	26.65	578.545	17.4923	3.15178	4.02148	9.39623	4.73606	9.17628	4.12865	0.869702	-4.66017	-5.04763	0.869702	4.66017	5.04763	-0.869702	-4.8539
1451683_x_at	H2-D1	40.5225	57.8905	468.375	50.25	872.164	46.45	5.34065	5.85525	8.87152	5.65105	9.76846	5.53761	0.514603	-3.22047	-4.23085	0.514603	3.22047	4.23085	-0.514603	-3.72566
1451716_at	Mafb	153.718	259.736	104.125	17.375	89.2447	8.95933	7.26414	8.0209	6.70217	4.11894	6.47969	3.16339	0.756765	-2.58323	-3.3163	0.756765	2.58323	3.3163	-0.756765	-2.94977
1451843_a_at	Ggta1	6.4825	14.578	22.9	10.25	196.416	19.298	2.69655	3.86572	4.51728	3.35755	7.61777	4.27038	1.16917	-1.15972	-3.34739	1.16917	1.15972	3.34739	-1.16917	-2.25356
1451989_a_at	Mapre2	512.265	865.374	1232.4	310.6	4259.67	1554.07	9.00075	9.75718	10.2673	8.27891	12.0565	10.6018	0.756433	-1.98834	-1.45469	0.756433	1.98834	1.45469	-0.756433	-1.72152
1452127_a_at	Ptpn13	51.0205	76.711	70.65	16.5	62.3133	19.4167	5.67301	6.26136	6.14262	4.04439	5.96147	4.27922	0.588356	-2.09822	-1.68225	0.588356	2.09822	1.68225	-0.588356	-1.89023
1452145_at	H6pd	286.421	1267.51	934.85	199.825	894.559	152.214	8.162	10.3078	9.86859	7.64259	9.80503	7.24996	2.14578	-2.226	-2.55508	2.14578	2.226	2.55508	-2.14578	-2.39054
1452160_at	Tiparp	994.117	1742.47	1185.28	149.05	3248.64	396.853	9.95727	10.7669	10.211	7.21965	11.6656	8.63246	0.809645	-2.99135	-3.03316	0.809645	2.99135	3.03316	-0.809645	-3.01226
1452161_at	Tiparp	280.129	519.302	1345.85	241.275	809.924	133.621	8.12995	9.02043	10.3943	7.91453	9.66164	7.06201	0.890482	-2.47977	-2.59964	0.890482	2.47977	2.59964	-0.890482	-2.5397
1452244_at	6330406I15Rik	21.7025	285.477	1477.78	3.125	2510.53	6.14467	4.43979	8.15723	10.5292	1.64386	11.2938	2.61933	3.71744	-8.88535	-8.67444	3.71744	8.88535	8.67444	-3.71744	-8.7799
1452249_at	Prickle1	24.3795	43.844	56.8	32.175	61.7457	10.3837	4.6076	5.45431	5.82782	5.00787	5.94827	3.37624	0.846711	-0.819951	-2.57202	0.846711	0.819951	2.57202	-0.846711	-1.69599
1452250_a_at	Col6a2	140.314	308.307	1909	85.775	1717.76	10.406	7.13252	8.26822	10.8986	6.42249	10.7463	3.37934	1.13571	-4.47612	-7.36697	1.13571	4.47612	7.36697	-1.13571	-5.92154
1452264_at	Tenc1	9.0055	28.356	188.375	13.1	162.62	18.3287	3.17081	4.82558	7.55746	3.71149	7.34536	4.19603	1.65478	-3.84597	-3.14933	1.65478	3.84597	3.14933	-1.65478	-3.49765
1452330_a_at	Mxra8	752.308	1067.5	2383.15	1318.85	5877.38	964.717	9.55518	10.06	11.2187	10.3651	12.521	9.91396	0.504843	-0.853589	-2.607	0.504843	0.853589	2.607	-0.504843	-1.73029
1452348_s_at	Gm2785 /// Ifi203 /// Ifi204 /// Ifi205 /// LOC192690 /// LOC640890 /// Mnda	11.799	18.2695	34.925	17.725	57.5923	5.18933	3.56059	4.19137	5.12619	4.14771	5.8478	2.37555	0.630773	-0.978474	-3.47226	0.630773	0.978474	3.47226	-0.630773	-2.22537
1452349_x_at	Ifi205 /// Mnda	18.853	39.7635	200.05	94.575	240.531	15.9857	4.23672	5.31337	7.64422	6.56339	7.91008	3.99871	1.07665	-1.08083	-3.91137	1.07665	1.08083	3.91137	-1.07665	-2.4961
1452351_at	Parp4	43.3975	87.4665	69.85	32.05	53.4403	17.1637	5.43954	6.45066	6.12619	5.00225	5.73986	4.10129	1.01112	-1.12394	-1.63857	1.01112	1.12394	1.63857	-1.01112	-1.38125
1452358_at	Rai2	673.947	1663.75	31.725	7.375	303.536	12.707	9.39649	10.7002	4.98755	2.88264	8.24573	3.66755	1.30373	-2.10491	-4.57817	1.30373	2.10491	4.57817	-1.30373	-3.34154
1452365_at	Csgalnact1	9.45	130.78	43.65	5.05	176.346	21.886	3.24031	7.031	5.44791	2.33628	7.46226	4.45194	3.79069	-3.11163	-3.01033	3.79069	3.11163	3.01033	-3.79069	-3.06098
1452366_at	Csgalnact1	6.1305	175.881	321.15	51.875	194.25	15.7857	2.616	7.45846	8.3271	5.69697	7.60177	3.98054	4.84245	-2.63014	-3.62123	4.84245	2.63014	3.62123	-4.84245	-3.12568
1452368_at	Bcr	15.9485	24.2195	167.225	63.925	302.964	104.955	3.99535	4.5981	7.38565	5.99831	8.243	6.71363	0.602748	-1.38734	-1.52937	0.602748	1.38734	1.52937	-0.602748	-1.45835
1452381_at	Creb3l2	169.923	397.629	715.8	143.55	766.884	142.309	7.40874	8.63528	9.48341	7.16541	9.58287	7.15288	1.22654	-2.318	-2.42999	1.22654	2.318	2.42999	-1.22654	-2.37399
1452424_at	Lpar4	16.6255	27.9425	48.625	20.15	46.4427	7.62933	4.05533	4.80439	5.60363	4.33271	5.53738	2.93156	0.749063	-1.27092	-2.60582	0.749063	1.27092	2.60582	-0.749063	-1.93837
1452510_at	Pax7	33.045	61.1335	1310.5	145.975	1355.52	177.687	5.04636	5.93389	10.3559	7.18958	10.4046	7.47319	0.887531	-3.16632	-2.93144	0.887531	3.16632	2.93144	-0.887531	-3.04888
1452519_a_at	Zfp36	55.952	117.515	6971.25	116.325	18512.8	47.255	5.80612	6.8767	12.7672	6.86202	14.1762	5.5624	1.07058	-5.90518	-8.61384	1.07058	5.90518	8.61384	-1.07058	-7.25951
1452531_at	Runx1	64.7535	200.819	309.225	50.875	832.802	68.0643	6.01689	7.64975	8.27251	5.66888	9.70183	6.08883	1.63286	-2.60363	-3.613	1.63286	2.60363	3.613	-1.63286	-3.10832
1452664_a_at	Tm7sf3	212.203	370.915	690.175	190.1	1834.39	292.743	7.7293	8.53494	9.43082	7.57061	10.8411	8.19349	0.805644	-1.8602	-2.6476	0.805644	1.8602	2.6476	-0.805644	-2.2539
1452770_at	Vkorc1	721.455	1338.86	1489.03	1022.02	2211.53	477.616	9.49476	10.3868	10.5402	9.99721	11.1108	8.89971	0.892025	-0.542937	-2.21112	0.892025	0.542937	2.21112	-0.892025	-1.37703
1452792_at	Dzip1	5.8595	8.525	59.95	27.425	25.611	6.75933	2.55078	3.0917	5.90569	4.77742	4.67869	2.75688	0.540922	-1.12827	-1.92181	0.540922	1.12827	1.92181	-0.540922	-1.52504
1452823_at	Gstk1	43.241	85.2875	252.125	106.075	186.529	38.2227	5.43433	6.41426	7.978	6.72894	7.54325	5.25636	0.979934	-1.24905	-2.2869	0.979934	1.24905	2.2869	-0.979934	-1.76798
1452843_at	Il6st	3177.87	4501.4	1750.65	536.225	4239.58	457.53	11.6338	12.1362	10.7737	9.06669	12.0497	8.83772	0.502314	-1.70698	-3.21198	0.502314	1.70698	3.21198	-0.502314	-2.45948
1453410_at	Angptl4	5.604	8.877	47.375	4.1	323.978	5.16833	2.48646	3.15007	5.56605	2.03562	8.33975	2.3697	0.663615	-3.53043	-5.97005	0.663615	3.53043	5.97005	-0.663615	-4.75024
1453740_a_at	Ccnl2	311.418	541.64	492.25	145.75	836.935	100.436	8.28271	9.08119	8.94325	7.18735	9.70897	6.65014	0.798483	-1.7559	-3.05883	0.798483	1.7559	3.05883	-0.798483	-2.40736
1453836_a_at	Mgll	13.9295	56.442	103.675	20.025	95.074	8.852	3.80007	5.8187	6.69592	4.32373	6.57098	3.146	2.01863	-2.37219	-3.42498	2.01863	2.37219	3.42498	-2.01863	-2.89858
1453840_at	Gm8276 /// Pabpc1	213.718	310.531	484.525	93.5	1436.89	681.02	7.73956	8.27859	8.92043	6.54689	10.4887	9.41155	0.539032	-2.37353	-1.07718	0.539032	2.37353	1.07718	-0.539032	-1.72535
1454149_a_at	Ccnl2	575.192	850.038	1670	248.65	4230.1	900.04	9.1679	9.73138	10.7056	7.95797	12.0465	9.81385	0.563483	-2.74766	-2.23263	0.563483	2.74766	2.23263	-0.563483	-2.49014
1454268_a_at	Cyba	74.4405	129.929	291.025	95.525	584.477	70.6567	6.21802	7.02157	8.185	6.57781	9.191	6.14275	0.803558	-1.60719	-3.04825	0.803558	1.60719	3.04825	-0.803558	-2.32772
1454704_at	Scarb2	2332.2	3694.07	3419.15	1629.4	4578.18	1054.92	11.1875	11.851	11.7394	10.6701	12.1606	10.0429	0.663517	-1.0693	-2.11764	0.663517	1.0693	2.11764	-0.663517	-1.59347
1454838_s_at	Pkdcc	108.928	209.394	30.4	7.025	45.669	6.94833	6.76724	7.71008	4.926	2.8125	5.51314	2.79667	0.942839	-2.1135	-2.71648	0.942839	2.1135	2.71648	-0.942839	-2.41499
1454849_x_at	Clu /// LOC100046120	16.9055	111.011	666.9	47.25	1725.22	17.015	4.07942	6.79457	9.38133	5.56224	10.7526	4.08874	2.71514	-3.81908	-6.66383	2.71514	3.81908	6.66383	-2.71514	-5.24146
1454906_at	Rarb	5.0875	10.6205	99.15	22.2	46.3387	5.39067	2.34696	3.40878	6.63154	4.47249	5.53414	2.43046	1.06182	-2.15905	-3.10368	1.06182	2.15905	3.10368	-1.06182	-2.63137
1454967_at	---	27.874	72.251	354.825	72.425	612.7	11.536	4.80085	6.17495	8.47096	6.17842	9.25904	3.52807	1.3741	-2.29255	-5.73097	1.3741	2.29255	5.73097	-1.3741	-4.01176
1454984_at	Lifr	129.882	258.801	576.075	101.075	955.986	261.489	7.02106	8.0157	9.17011	6.65928	9.90085	8.0306	0.994644	-2.51083	-1.87024	0.994644	2.51083	1.87024	-0.994644	-2.19054
1455021_at	Gabbr1	33.4415	65.3265	609.25	126.25	737.073	68.0937	5.06357	6.0296	9.25089	6.98014	9.52566	6.08945	0.966029	-2.27075	-3.43621	0.966029	2.27075	3.43621	-0.966029	-2.85348
1455180_at	Gcom1	49.401	165.895	109.9	14.525	165.558	7.15067	5.62647	7.37413	6.78005	3.86047	7.3712	2.83808	1.74766	-2.91958	-4.53312	1.74766	2.91958	4.53312	-1.74766	-3.72635
1455393_at	Cp	5.428	28.441	682	3.3	110.25	8.16533	2.44042	4.8299	9.41363	1.72247	6.78463	3.02951	2.38948	-7.69116	-3.75512	2.38948	7.69116	3.75512	-2.38948	-5.72314
1455422_x_at		48.389	132.617	96	15.95	545.342	12.0537	5.59661	7.05112	6.58496	3.99548	9.09102	3.5914	1.45451	-2.58948	-5.49962	1.45451	2.58948	5.49962	-1.45451	-4.04455
1455494_at	Col1a1	224.567	378.359	359.9	26.05	225.432	5.62833	7.811	8.56361	8.49145	4.70321	7.81655	2.49271	0.75261	-3.78824	-5.32384	0.75261	3.78824	5.32384	-0.75261	-4.55604
1455582_at	---	9.2555	37.9655	15.1	2.6	20.1433	13.29	3.21031	5.24662	3.91648	1.37851	4.33223	3.73227	2.03631	-2.53797	-0.599961	2.03631	2.53797	0.599961	-2.03631	-1.56896
1455642_a_at	Tspan17	91.662	244.264	130.4	97.55	233.484	25.0673	6.51825	7.9323	7.0268	6.60807	7.86718	4.64774	1.41405	-0.41873	-3.21944	1.41405	0.41873	3.21944	-1.41405	-1.81909
1455741_a_at	Ece1	380.106	618.675	453.45	111.9	1025.32	185.846	8.57026	9.27304	8.8248	6.80607	10.0019	7.53796	0.702778	-2.01873	-2.4639	0.702778	2.01873	2.4639	-0.702778	-2.24132
1455869_at	---	21.4025	69.4195	192.125	34.35	262.206	18.2073	4.41971	6.11727	7.5859	5.10224	8.03456	4.18645	1.69756	-2.48366	-3.84811	1.69756	2.48366	3.84811	-1.69756	-3.16589
1455898_x_at	Slc2a3	11.9355	19.1455	456.175	49.325	213.357	14.1683	3.57719	4.25893	8.83344	5.62425	7.73713	3.8246	0.681746	-3.2092	-3.91253	0.681746	3.2092	3.91253	-0.681746	-3.56086
1455899_x_at	Socs3	117.662	17850.7	4619.4	45.075	33363.6	144.971	6.8785	14.1237	12.1735	5.49426	15.026	7.17962	7.24519	-6.67923	-7.84637	7.24519	6.67923	7.84637	-7.24519	-7.2628
1455965_at	Adamts4	111.21	773.1	612.8	131.45	1479.21	149.04	6.79714	9.59451	9.25927	7.03837	10.5306	7.21955	2.79737	-2.2209	-3.31106	2.79737	2.2209	3.31106	-2.79737	-2.76598
1455987_at	Sec61a1	49.325	73.9235	350.15	82.2	471.26	103.978	5.62425	6.20796	8.45183	6.36107	8.88038	6.70013	0.583714	-2.09076	-2.18024	0.583714	2.09076	2.18024	-0.583714	-2.1355
1455991_at	Ccbl2	23.661	38.4545	175.3	99.65	64.968	11.0307	4.56444	5.26508	7.45368	6.6388	6.02166	3.46345	0.700641	-0.814884	-2.55821	0.700641	0.814884	2.55821	-0.700641	-1.68655
1456080_a_at	Serinc3	202.955	500.11	303.65	169.625	928.921	50.227	7.66502	8.9661	8.24627	7.40621	9.85941	5.65039	1.30108	-0.840061	-4.20902	1.30108	0.840061	4.20902	-1.30108	-2.52454
1456084_x_at	Fmod	458.511	1693.06	329.025	4.575	999.763	5.26733	8.84081	10.7254	8.36205	2.19377	9.96544	2.39707	1.8846	-6.16828	-7.56837	1.8846	6.16828	7.56837	-1.8846	-6.86833
1456133_x_at	Itgb5	110.957	331.656	386.675	126.575	486.736	13.1957	6.79385	8.37354	8.59498	6.98385	8.927	3.72199	1.57969	-1.61113	-5.205	1.57969	1.61113	5.205	-1.57969	-3.40807
1456174_x_at	Ndrg1	196.965	680.066	2099.38	78.8	8454	235.474	7.6218	9.40953	11.0357	6.30012	13.0454	7.87942	1.78773	-4.73562	-5.16599	1.78773	4.73562	5.16599	-1.78773	-4.95081
1456195_x_at	Itgb5	435.942	1069.19	271.625	37.875	644.301	55.409	8.76799	10.0623	8.08547	5.24317	9.33159	5.79205	1.29431	-2.8423	-3.53954	1.29431	2.8423	3.53954	-1.29431	-3.19092
1456212_x_at	Socs3	77.8035	11230.3	2109.93	38.1	20205.6	103.755	6.28176	13.4551	11.043	5.25172	14.3025	6.69703	7.17334	-5.79126	-7.60543	7.17334	5.79126	7.60543	-7.17334	-6.69834
1456250_x_at	Tgfbi	107.305	600.422	177.7	9.525	515.319	5.12933	6.74557	9.22983	7.4733	3.25172	9.00932	2.35877	2.48426	-4.22158	-6.65055	2.48426	4.22158	6.65055	-2.48426	-5.43607
1456341_a_at	Klf9	3748.79	6718.25	9230.85	609.425	40886	763.362	11.8722	12.7139	13.1722	9.2513	15.3193	9.57622	0.841661	-3.92094	-5.74309	0.841661	3.92094	5.74309	-0.841661	-4.83202
1456370_s_at	0610037L13Rik	39.063	58.9325	216.625	44.7	138.223	45.077	5.28773	5.88099	7.75906	5.4822	7.11085	5.49432	0.593261	-2.27685	-1.61653	0.593261	2.27685	1.61653	-0.593261	-1.94669
1456386_at	---	97.029	175.219	131.775	14.575	991.274	96.654	6.60034	7.45302	7.04193	3.86542	9.95314	6.59476	0.852671	-3.17651	-3.35838	0.852671	3.17651	3.35838	-0.852671	-3.26745
1456412_a_at	Inpp5k	8.3215	17.6105	54.775	13.1	18.5383	7.14333	3.05684	4.13836	5.77545	3.71149	4.21244	2.8366	1.08152	-2.06395	-1.37584	1.08152	2.06395	1.37584	-1.08152	-1.7199
1456424_s_at	Pltp	41.105	84.8545	384.7	83.425	607.491	22.7557	5.36124	6.40692	8.58759	6.38241	9.24672	4.50815	1.04568	-2.20518	-4.73857	1.04568	2.20518	4.73857	-1.04568	-3.47187
1456439_x_at	Mical1	172.953	337.212	346.75	131.5	808.102	265.869	7.43424	8.39751	8.43775	7.03892	9.65839	8.05457	0.963274	-1.39883	-1.60382	0.963274	1.39883	1.60382	-0.963274	-1.50133
1456706_at	4833441D16Rik	13.2025	27.3245	113.5	26.625	315.636	30.6773	3.72274	4.77212	6.82655	4.73471	8.30212	4.9391	1.04938	-2.09184	-3.36302	1.04938	2.09184	3.36302	-1.04938	-2.72743
1459917_at	Ggnbp2	9.456	22.0625	178.4	32.5	154.342	33.1217	3.24123	4.46352	7.47897	5.02237	7.26999	5.0497	1.22229	-2.4566	-2.22028	1.22229	2.4566	2.22028	-1.22229	-2.33844
1460180_at	Hexb	54.1105	191.137	282.25	132.775	1146.99	115.036	5.75784	7.57846	8.14083	7.05284	10.1636	6.84594	1.82063	-1.08799	-3.3177	1.82063	1.08799	3.3177	-1.82063	-2.20285
1460194_at	Phyh	247.767	643.345	293.25	152.5	1119.23	174.15	7.95284	9.32945	8.19599	7.25267	10.1283	7.44419	1.37661	-0.943322	-2.6841	1.37661	0.943322	2.6841	-1.37661	-1.81371
1460208_at	Fbn1	868.874	1267.52	1343.42	407.3	2620.79	627.687	9.763	10.3078	10.3917	8.66995	11.3558	9.2939	0.544788	-1.72175	-2.06189	0.544788	1.72175	2.06189	-0.544788	-1.89182
1460210_at	Pkd1	16.041	31.28	397	150.5	136.895	32.4753	4.00369	4.96717	8.633	7.23362	7.09693	5.02127	0.963476	-1.39938	-2.07566	0.963476	1.39938	2.07566	-0.963476	-1.73752
1460251_at	Fas	47.385	162.378	63.8	2.725	517.98	7.30867	5.56636	7.34321	5.99548	1.44626	9.01675	2.86961	1.77685	-4.54923	-6.14715	1.77685	4.54923	6.14715	-1.77685	-5.34819
1460346_at	Arsa	53.035	191.404	313.175	150.925	363.233	90.8047	5.72887	7.58047	8.29083	7.23769	8.50475	6.50469	1.8516	-1.05314	-2.00006	1.8516	1.05314	2.00006	-1.8516	-1.5266
1460444_at	Arrb1	5.1995	12.776	247.35	22.5	238.168	5.16867	2.37837	3.67536	7.95041	4.49185	7.89584	2.36979	1.29699	-3.45856	-5.52604	1.29699	3.45856	5.52604	-1.29699	-4.4923
1460565_at	Slc41a1	97.0515	288.329	1808.33	250.1	2065.95	184.498	6.60068	8.17157	10.8204	7.96636	11.0126	7.52746	1.5709	-2.85408	-3.48513	1.5709	2.85408	3.48513	-1.5709	-3.1696
1460666_a_at	Ebf3	7.4905	13.311	152.2	78.2	158.792	22.8607	2.90506	3.73455	7.24982	6.2891	7.311	4.5148	0.829485	-0.960728	-2.7962	0.829485	0.960728	2.7962	-0.829485	-1.87846
1460700_at	Stat3	414.793	988.622	917.75	147.875	1838.01	96.9183	8.69625	9.94928	9.84196	7.20823	10.8439	6.5987	1.25303	-2.63372	-4.24523	1.25303	2.63372	4.24523	-1.25303	-3.43948
